# Supplementary material for: Identification of a major QTL, Parth6.1 associated with parthenocarpic fruit development in slicing cucumber genotype, Pusa Parthenocarpic Cucumber-6
Source: Front Plant Sci. 2022 Dec 14;13:1064556. doi: 10.3389/fpls.2022.1064556 (PMC9795203; doi:10.3389/fpls.2022.1064556)
Supplement: Supplementary File 1 — Identified QTL regions in chromosome 3 and 6 through QTL-seq. [file DataSheet_2.zip]

Archive with 4 entries (4 files):
- Table 1.XLSX
- Table 2.XLSX
- Table 3.DOCX
- Table 4.XLSX
