# Supplementary material for: Identification of a major QTL, Parth6.1 associated with parthenocarpic fruit development in slicing cucumber genotype, Pusa Parthenocarpic Cucumber-6
Source: Front Plant Sci. 2022 Dec 14;13:1064556. doi: 10.3389/fpls.2022.1064556 (PMC9795203; doi:10.3389/fpls.2022.1064556)
Supplement: Supplementary File 1 — Identified QTL regions in chromosome 3 and 6 through QTL-seq. [file DataSheet_2.zip › Table 1.XLSX]

## Sheet: Identified QTL regions
CHROM	POSI	mean_p99	mean_p95	mean_SNPindex1	mean_SNPindex2	mean_SNPindex
3	8000000	0.3881	0.2982	0.7359	0.3474	-0.3886
3	8100000	0.3878	0.2979	0.7401	0.3502	-0.3899
3	8200000	0.3881	0.2981	0.7433	0.3531	-0.3902
3	8300000	0.3869	0.2972	0.7579	0.3676	-0.3903
3	8400000	0.3874	0.2976	0.7586	0.3682	-0.3904
3	8500000	0.3881	0.2981	0.7509	0.3564	-0.3945
3	8600000	0.3887	0.2985	0.7474	0.3541	-0.3933
3	8700000	0.3877	0.2979	0.7556	0.365	-0.3906
6	14500000	0.3859	0.2963	0.6109	0.2203	-0.3906
6	14600000	0.3865	0.2967	0.6322	0.2315	-0.4007
6	14700000	0.387	0.2972	0.6451	0.2374	-0.4078
6	14800000	0.3873	0.2974	0.6568	0.2451	-0.4117
6	14900000	0.3857	0.2961	0.6675	0.2499	-0.4177
6	15000000	0.385	0.2957	0.6677	0.2475	-0.4202
6	15100000	0.3841	0.2949	0.6756	0.2541	-0.4216
6	15200000	0.3845	0.2953	0.6844	0.2597	-0.4246
6	15300000	0.3846	0.2954	0.684	0.2593	-0.4248
6	15400000	0.3848	0.2955	0.6797	0.2555	-0.4242
6	15500000	0.3848	0.2955	0.6788	0.2547	-0.4241
6	15600000	0.3849	0.2956	0.6827	0.2579	-0.4248
6	15700000	0.385	0.2957	0.6841	0.2588	-0.4253
6	15800000	0.3853	0.2959	0.6838	0.2583	-0.4254
6	15900000	0.385	0.2957	0.6834	0.2576	-0.4258
6	16000000	0.3853	0.2958	0.6791	0.253	-0.426
6	16100000	0.3855	0.296	0.6772	0.2515	-0.4257
6	16200000	0.3863	0.2966	0.6852	0.2576	-0.4276
6	16300000	0.3863	0.2966	0.6813	0.2545	-0.4268
6	16400000	0.3863	0.2967	0.6789	0.2511	-0.4277
6	16500000	0.3862	0.2966	0.6777	0.25	-0.4277
6	16600000	0.3863	0.2966	0.6726	0.2464	-0.4261
6	16700000	0.3868	0.2969	0.6779	0.2519	-0.4261
6	16800000	0.3866	0.2968	0.6713	0.2457	-0.4256
6	16900000	0.3869	0.297	0.6669	0.2425	-0.4244
6	17000000	0.3874	0.2973	0.672	0.2477	-0.4244
6	17100000	0.3872	0.2973	0.6728	0.2482	-0.4246
6	17200000	0.3872	0.2971	0.6659	0.2434	-0.4225
6	17300000	0.3873	0.2972	0.6607	0.2383	-0.4224
6	17400000	0.3873	0.2973	0.6581	0.2362	-0.4219
6	17500000	0.3877	0.2976	0.6545	0.2332	-0.4213
6	17600000	0.3877	0.2976	0.6455	0.2254	-0.42
6	17700000	0.3879	0.2977	0.632	0.2156	-0.4164
6	17800000	0.3879	0.2977	0.6282	0.2117	-0.4166
6	17900000	0.3886	0.2982	0.6132	0.2004	-0.4128
6	18000000	0.3881	0.2979	0.6098	0.1971	-0.4127
6	18100000	0.3886	0.2983	0.6092	0.1967	-0.4124
6	18200000	0.3886	0.2983	0.6133	0.2005	-0.4128
6	18300000	0.3886	0.2983	0.6152	0.2018	-0.4134
6	18400000	0.3887	0.2983	0.623	0.2106	-0.4124
6	18500000	0.3888	0.2984	0.6206	0.2087	-0.4119
6	18600000	0.3889	0.2985	0.6201	0.2087	-0.4114
6	18700000	0.3885	0.2982	0.6098	0.2004	-0.4094
6	18800000	0.388	0.2979	0.6143	0.2039	-0.4104
6	18900000	0.3881	0.2979	0.6144	0.2041	-0.4103
6	19000000	0.3873	0.2973	0.6156	0.2043	-0.4113
6	19100000	0.3872	0.2972	0.6078	0.1981	-0.4097
6	19200000	0.3872	0.2972	0.6094	0.1989	-0.4105
6	19300000	0.387	0.2972	0.6132	0.2029	-0.4103
6	19400000	0.3872	0.2973	0.6175	0.2061	-0.4113
6	19500000	0.3865	0.2967	0.6267	0.2178	-0.4089
6	19600000	0.3869	0.297	0.6384	0.2316	-0.4068
6	19700000	0.3867	0.2969	0.6516	0.243	-0.4086
6	19800000	0.3864	0.2966	0.6519	0.2455	-0.4064
6	19900000	0.3862	0.2964	0.6683	0.2607	-0.4076
6	20000000	0.386	0.2963	0.6756	0.2709	-0.4047
6	20100000	0.3853	0.2956	0.6911	0.2927	-0.3985
6	20200000	0.385	0.2954	0.6921	0.2982	-0.3939
6	20300000	0.3848	0.2953	0.6926	0.3017	-0.3909
