# Supplementary material for: Identification of a major QTL, Parth6.1 associated with parthenocarpic fruit development in slicing cucumber genotype, Pusa Parthenocarpic Cucumber-6
Source: Front Plant Sci. 2022 Dec 14;13:1064556. doi: 10.3389/fpls.2022.1064556 (PMC9795203; doi:10.3389/fpls.2022.1064556)
Supplement: Supplementary File 1 — Identified QTL regions in chromosome 3 and 6 through QTL-seq. [file DataSheet_2.zip › Table 2.XLSX]

## Sheet: chr_6
CHROM	POSI	variant	impact	bulk1_depth	bulk2_depth	p99	p95	bulk1_SNPindex	bulk2_SNPindex	delta_SNPindex	Gene ID
6	13500481	snp	MODIFIER	40	47	0.3957	0.2995	0.675	0.1702	-0.5048	Csa_6G237620
6	13500818	snp	MODIFIER	56	39	0.3887	0.2962	0.7143	0.2564	-0.4579	Csa_6G237620
6	13501177	indel	MODIFIER	64	56	0.3772	0.2835	0.6719	0.1607	-0.5112	Csa_6G237620
6	13502480	snp	MODIFIER	61	41	0.3794	0.2979	0.6393	0.2439	-0.3954	Csa_6G237620
6	13503125	snp	MODIFIER	52	64	0.3702	0.2849	0.6154	0.1562	-0.4591	Csa_6G237630
6	13503169	indel	MODIFIER	60	67	0.3522	0.2786	0.6167	0.1493	-0.4674	Csa_6G237630
6	13503173	indel	MODIFIER	61	67	0.3543	0.2797	0.5738	0.1194	-0.4544	Csa_6G237630
6	13503532	snp	MODIFIER	68	49	0.3703	0.2878	0.7059	0.1429	-0.563	Csa_6G237630
6	13504042	snp	MODIFIER	68	57	0.3697	0.2815	0.6176	0.1754	-0.4422	Csa_6G237630
6	13504362	snp	MODIFIER	60	63	0.369	0.2802	0.5333	0.127	-0.4063	Csa_6G237630
6	13507237	snp	MODIFIER	74	58	0.3616	0.2707	0.6622	0.2414	-0.4208	Csa_6G237630
6	13507959	snp	MODIFIER	50	46	0.3791	0.2922	0.56	0.1304	-0.4296	Csa_6G237630
6	13511760	snp	MODIFIER	77	60	0.3548	0.2697	0.6364	0.2	-0.4364	Csa_6G237630
6	13511965	snp	MODIFIER	82	79	0.3501	0.2647	0.6098	0.1392	-0.4705	Csa_6G237630
6	13511970	indel	MODIFIER	83	81	0.354	0.2679	0.5663	0.0494	-0.5169	Csa_6G237630
6	13512789	snp	MODIFIER	62	69	0.3633	0.2747	0.6129	0.1014	-0.5115	Csa_6G237630-Csa_6G237640
6	13512798	indel	MODIFIER	66	69	0.3755	0.2793	0.6061	0.1159	-0.4901	Csa_6G237630-Csa_6G237640
6	13513886	snp	MODIFIER	54	54	0.3704	0.2778	0.537	0.1296	-0.4074	Csa_6G237630-Csa_6G237640
6	13514435	snp	MODIFIER	59	68	0.3701	0.2809	0.5932	0.1471	-0.4462	Csa_6G237640
6	13514826	indel	MODIFIER	37	34	0.4062	0.3203	0.5135	0.0882	-0.4253	Csa_6G237640
6	13515969	snp	MODIFIER	49	34	0.3998	0.3067	0.6735	0.2647	-0.4088	Csa_6G237640
6	13516331	indel	MODIFIER	68	58	0.3641	0.2819	0.5882	0.2069	-0.3813	Csa_6G237640
6	13517030	snp	MODIFIER	76	67	0.3409	0.261	0.6053	0.194	-0.4112	Csa_6G237640
6	13517181	snp	MODIFIER	65	82	0.3482	0.2702	0.5846	0.2195	-0.3651	Csa_6G237640
6	13517629	snp	MODIFIER	53	78	0.3641	0.2758	0.6038	0.1538	-0.4499	Csa_6G237640
6	13520027	snp	LOW	53	66	0.3799	0.2813	0.6226	0.1212	-0.5014	Csa_6G237640
6	13520186	indel	MODIFIER	94	67	0.3441	0.2609	0.5745	0.1642	-0.4103	Csa_6G237640
6	13520221	snp	MODIFIER	85	56	0.3508	0.2729	0.5882	0.1786	-0.4097	Csa_6G237640
6	13521466	snp	LOW	57	60	0.3632	0.2842	0.7193	0.3167	-0.4026	Csa_6G237640
6	13521803	snp	MODIFIER	57	59	0.364	0.2756	0.7018	0.322	-0.3797	Csa_6G237640
6	13522886	snp	MODIFIER	44	72	0.375	0.2879	0.4773	0.0833	-0.3939	Csa_6G237640
6	13523041	indel	MODIFIER	64	103	0.3574	0.27	0.7031	0.2524	-0.4507	Csa_6G237640
6	13523483	indel	MODIFIER	50	51	0.3686	0.2871	0.64	0.2353	-0.4047	Csa_6G237640
6	13526566	indel	MODIFIER	74	65	0.3601	0.2719	0.5946	0.1077	-0.4869	Csa_6G238140
6	13526615	snp	MODIFIER	62	55	0.3683	0.2836	0.629	0.1273	-0.5018	Csa_6G238140
6	13527112	indel	MODIFIER	51	64	0.3738	0.2837	0.5882	0.1719	-0.4164	Csa_6G238140
6	13528385	snp	MODIFIER	56	60	0.3643	0.2833	0.7143	0.2833	-0.431	Csa_6G238140
6	13528388	indel	MODIFIER	56	62	0.3618	0.2805	0.6607	0.129	-0.5317	Csa_6G238140
6	13528599	snp	MODIFIER	57	63	0.3592	0.2857	0.6491	0.2222	-0.4269	Csa_6G238140
6	13529508	snp	MODIFIER	68	51	0.3676	0.2794	0.6324	0.1373	-0.4951	Csa_6G238140
6	13535338	snp	MODIFIER	62	77	0.3563	0.278	0.6613	0.2208	-0.4405	Csa_6G238140
6	13536311	snp	MODIFIER	56	60	0.3643	0.2833	0.6429	0.15	-0.4929	Csa_6G238140
6	13536473	indel	MODIFIER	61	53	0.3712	0.2833	0.5082	0.1321	-0.3761	Csa_6G238140
6	13537626	snp	MODIFIER	71	68	0.3525	0.2693	0.6338	0.2794	-0.3544	Csa_6G238140
6	13538422	snp	MODIFIER	34	51	0.402	0.3039	0.5588	0.0392	-0.5196	Csa_6G238640
6	13538425	snp	MODIFIER	32	45	0.4076	0.3097	0.5312	0.0444	-0.4868	Csa_6G238640
6	13539629	indel	MODIFIER	30	37	0.4108	0.3198	0.5333	0.0541	-0.4793	Csa_6G238640
6	13541173	indel	MODIFIER	61	58	0.3609	0.2781	0.5082	0.1379	-0.3703	Csa_6G238640
6	13541226	snp	MODIFIER	48	32	0.3958	0.3125	0.75	0.125	-0.625	Csa_6G238640
6	13541654	snp	MODIFIER	52	48	0.3718	0.2917	0.7115	0.3333	-0.3782	Csa_6G238640
6	13542365	snp	MODIFIER	49	28	0.398	0.3061	0.9388	0.5	-0.4388	Csa_6G238640
6	13545672	snp	MODIFIER	51	56	0.3666	0.2899	0.6863	0.1964	-0.4898	Csa_6G238650
6	13546232	snp	MODIFIER	52	57	0.3681	0.2837	0.5385	0.0702	-0.4683	Csa_6G238650
6	13546897	snp	MODIFIER	45	43	0.3886	0.2987	0.7778	0.186	-0.5917	Csa_6G238650
6	13548595	snp	MODIFIER	60	54	0.3778	0.2833	0.75	0.3704	-0.3796	Csa_6G238650
6	13551746	snp	MODIFIER	67	60	0.3522	0.2786	0.6418	0.2167	-0.4251	Csa_6G238640
6	13554008	snp	MODIFIER	38	32	0.4079	0.3191	0.7105	0.1875	-0.523	Csa_6G238650
6	13554370	snp	MODIFIER	65	46	0.3726	0.2856	0.6308	0.1957	-0.4351	Csa_6G238650
6	13554452	indel	MODIFIER	69	58	0.3736	0.2784	0.5652	0.1207	-0.4445	Csa_6G238650
6	13554845	snp	MODIFIER	79	71	0.3441	0.2653	0.6329	0.1268	-0.5062	Csa_6G239150
6	13555616	snp	MODIFIER	57	52	0.3681	0.2837	0.7719	0.4038	-0.3681	Csa_6G239150
6	13555647	snp	MODIFIER	46	52	0.3838	0.2968	0.8478	0.3462	-0.5017	Csa_6G239150
6	13555697	indel	MODIFIER	41	46	0.3892	0.3001	0.7317	0.2391	-0.4926	Csa_6G239150
6	13555720	snp	MODIFIER	45	53	0.3883	0.2994	0.7333	0.2642	-0.4692	Csa_6G239150
6	13555955	snp	MODIFIER	56	55	0.3711	0.2808	0.6607	0.2545	-0.4062	Csa_6G239150
6	13556103	snp	MODIFIER	47	42	0.3901	0.2974	0.6809	0.2619	-0.4189	Csa_6G239150
6	13557426	snp	MODIFIER	56	56	0.375	0.2857	0.625	0.25	-0.375	Csa_6G239150
6	13558882	snp	MODIFIER	66	49	0.3757	0.2882	0.6061	0.1837	-0.4224	Csa_6G239150
6	13560691	snp	MODERATE	60	73	0.3486	0.2724	0.7	0.1918	-0.5082	Csa_6G239150
6	13561606	snp	LOW	55	59	0.3713	0.2888	0.6182	0.2373	-0.3809	Csa_6G239150
6	13562068	snp	MODIFIER	46	63	0.3765	0.2864	0.6957	0.2222	-0.4734	Csa_6G239150
6	13562461	snp	MODIFIER	38	39	0.4035	0.3023	0.7895	0.3846	-0.4049	Csa_6G239160
6	13563023	snp	MODERATE	51	46	0.3798	0.2928	0.5882	0.1739	-0.4143	Csa_6G239160
6	13568587	snp	MODIFIER	72	66	0.3535	0.2778	0.75	0.303	-0.447	Csa_6G239160
6	13574747	snp	MODIFIER	64	45	0.3649	0.2826	0.6875	0.2667	-0.4208	Csa_6G239160
6	13575009	snp	MODIFIER	58	54	0.3761	0.2848	0.7241	0.1667	-0.5575	Csa_6G239160
6	13575715	snp	MODIFIER	35	32	0.4304	0.3214	0.5143	0.0625	-0.4518	Csa_6G239160
6	13575752	indel	MODIFIER	60	42	0.3786	0.2976	0.55	0.119	-0.431	Csa_6G239160
6	13575834	snp	MODIFIER	76	46	0.3627	0.2889	0.5526	0.1522	-0.4005	Csa_6G239160
6	13576854	snp	MODIFIER	81	50	0.3714	0.2867	0.642	0.26	-0.382	Csa_6G239160
6	13577256	snp	MODIFIER	43	41	0.4061	0.3086	0.6977	0.1707	-0.5269	Csa_6G239160
6	13578696	snp	MODIFIER	81	69	0.3521	0.2716	0.642	0.2319	-0.4101	Csa_6G239160
6	13578998	snp	MODIFIER	65	67	0.3653	0.2762	0.6154	0.1642	-0.4512	Csa_6G239160
6	13579134	snp	MODIFIER	62	71	0.3596	0.2769	0.6129	0.1831	-0.4298	Csa_6G239160
6	13580180	snp	MODIFIER	58	74	0.3616	0.2707	0.5517	0.1892	-0.3625	Csa_6G239160
6	13580782	snp	MODIFIER	56	83	0.3533	0.2747	0.6429	0.2048	-0.438	Csa_6G239160-Csa_6G239660
6	13581135	snp	MODIFIER	50	72	0.3589	0.2772	0.54	0.1528	-0.3872	Csa_6G239160-Csa_6G239660
6	13583004	snp	MODIFIER	71	71	0.3521	0.2676	0.6338	0.2113	-0.4225	Csa_6G239160-Csa_6G239660
6	13584557	indel	MODIFIER	64	59	0.3694	0.286	0.7031	0.2881	-0.415	Csa_6G239160-Csa_6G239660
6	13584994	indel	MODIFIER	64	67	0.3577	0.2696	0.7344	0.194	-0.5403	Csa_6G239160-Csa_6G239660
6	13586319	indel	MODIFIER	63	54	0.3677	0.2804	0.5714	0.0741	-0.4974	Csa_6G239160-Csa_6G239660
6	13586323	snp	MODIFIER	60	52	0.3538	0.2821	0.55	0.0577	-0.4923	Csa_6G239160-Csa_6G239660
6	13592509	snp	MODIFIER	48	47	0.3905	0.3027	0.6458	0.234	-0.4118	Csa_6G239160-Csa_6G239660
6	13592756	snp	MODIFIER	43	53	0.3857	0.3001	0.4186	0.0189	-0.3997	Csa_6G239160-Csa_6G239660
6	13592926	snp	MODIFIER	61	63	0.3588	0.2753	0.7377	0.2222	-0.5155	Csa_6G239160-Csa_6G239660
6	13593060	indel	MODIFIER	36	49	0.3957	0.3124	0.5	0.0408	-0.4592	Csa_6G239160-Csa_6G239660
6	13593383	snp	MODIFIER	42	55	0.3883	0.2974	0.8095	0.3091	-0.5004	Csa_6G239160-Csa_6G239660
6	13594026	snp	MODIFIER	56	30	0.3964	0.3071	0.6786	0.2	-0.4786	Csa_6G239160-Csa_6G239660
6	13594638	snp	MODIFIER	64	51	0.3738	0.2837	0.7188	0.2157	-0.5031	Csa_6G239160-Csa_6G239660
6	13595560	snp	MODIFIER	66	62	0.3583	0.2747	0.6061	0.1774	-0.4286	Csa_6G239670
6	13596455	snp	MODIFIER	49	51	0.3786	0.2961	0.551	0.1373	-0.4138	Csa_6G239670
6	13596619	snp	MODIFIER	44	46	0.3794	0.2974	0.5682	0.1087	-0.4595	Csa_6G239670
6	13597355	snp	MODIFIER	43	49	0.383	0.2895	0.6279	0.1224	-0.5055	Csa_6G239670
6	13605303	snp	MODIFIER	56	60	0.3643	0.2833	0.6964	0.3	-0.3964	Csa_6G239660
6	13606359	snp	MODIFIER	57	52	0.3681	0.2837	0.7193	0.2692	-0.4501	Csa_6G239680
6	13606616	snp	MODIFIER	61	66	0.3579	0.2757	0.623	0.0758	-0.5472	Csa_6G239680
6	13606813	snp	MODIFIER	65	55	0.358	0.2755	0.5538	0.1636	-0.3902	Csa_6G239680
6	13607542	snp	MODIFIER	57	45	0.3789	0.2889	0.7193	0.2222	-0.4971	Csa_6G239690
6	13608166	snp	MODIFIER	59	74	0.3738	0.276	0.6441	0.1757	-0.4684	Csa_6G239690
6	13609809	snp	MODIFIER	69	68	0.3572	0.2835	0.6377	0.25	-0.3877	Csa_6G239690
6	13610216	snp	MODIFIER	68	67	0.3501	0.2744	0.6618	0.2687	-0.3931	Csa_6G239700
6	13610769	snp	MODIFIER	55	68	0.3588	0.2757	0.7091	0.2206	-0.4885	Csa_6G239700
6	13610870	snp	MODIFIER	60	77	0.3548	0.2697	0.7167	0.1948	-0.5219	Csa_6G239700
6	13611294	snp	MODERATE	53	61	0.3712	0.2833	0.5283	0.1148	-0.4135	Csa_6G239700
6	13611871	snp	MODIFIER	71	58	0.3769	0.2795	0.7042	0.1207	-0.5835	Csa_6G239700
6	13613729	snp	MODIFIER	67	50	0.3663	0.2866	0.6269	0.16	-0.4669	Csa_6G240200
6	13614201	snp	MODIFIER	70	50	0.3714	0.2829	0.6143	0.22	-0.3943	Csa_6G240200
6	13614535	snp	MODIFIER	62	50	0.3697	0.2845	0.5806	0.18	-0.4006	Csa_6G240200
6	13615447	indel	MODIFIER	39	56	0.3887	0.2962	0.641	0.1607	-0.4803	Csa_6G239700
6	13617475	snp	LOW	70	60	0.3643	0.2762	0.6	0.2	-0.4	Csa_6G240200
6	13617884	snp	MODIFIER	64	45	0.3649	0.2826	0.6562	0.2	-0.4562	Csa_6G239700
6	13618288	snp	MODIFIER	65	61	0.3574	0.2731	0.7077	0.2787	-0.429	Csa_6G239700
6	13620357	indel	MODIFIER	65	55	0.358	0.2755	0.5077	0.0545	-0.4531	Csa_6G240200
6	13621909	snp	MODIFIER	56	60	0.3643	0.2833	0.5536	0.15	-0.4036	Csa_6G240200
6	13624401	indel	MODIFIER	70	59	0.362	0.277	0.6286	0.1695	-0.4591	Csa_6G240200-Csa_6G240700
6	13625777	snp	MODIFIER	63	66	0.3745	0.2763	0.6349	0.1818	-0.4531	Csa_6G240200-Csa_6G240700
6	13625932	snp	MODIFIER	64	66	0.3551	0.2751	0.5781	0.2121	-0.366	Csa_6G240200-Csa_6G240700
6	13626871	snp	MODIFIER	70	61	0.3536	0.2696	0.6429	0.1803	-0.4625	Csa_6G240200-Csa_6G240700
6	13627113	snp	MODIFIER	81	54	0.3642	0.2778	0.6914	0.1667	-0.5247	Csa_6G240200-Csa_6G240700
6	13627809	indel	MODIFIER	63	58	0.3681	0.2729	0.6508	0.2069	-0.4439	Csa_6G240200-Csa_6G240700
6	13628289	snp	MODIFIER	31	46	0.4257	0.3191	0.6129	0.0652	-0.5477	Csa_6G240200-Csa_6G240700
6	13630699	snp	MODIFIER	45	52	0.3799	0.2923	0.5333	0.0962	-0.4372	Csa_6G240200-Csa_6G240700
6	13632098	snp	MODIFIER	69	64	0.3542	0.2672	0.5942	0.2188	-0.3755	Csa_6G240200-Csa_6G240700
6	13632825	snp	MODIFIER	85	65	0.3584	0.2679	0.6118	0.2308	-0.381	Csa_6G240200-Csa_6G240700
6	13633807	indel	MODIFIER	52	56	0.3709	0.283	0.5577	0.125	-0.4327	Csa_6G240700
6	13634036	indel	MODIFIER	69	58	0.3736	0.2784	0.5217	0.0862	-0.4355	Csa_6G240700
6	13635645	snp	MODIFIER	60	44	0.3833	0.2955	0.6833	0.1591	-0.5242	Csa_6G240700
6	13637044	snp	MODIFIER	70	57	0.3699	0.2789	0.6286	0.2105	-0.418	Csa_6G240700
6	13637633	snp	MODIFIER	60	67	0.3522	0.2786	0.7167	0.2985	-0.4182	Csa_6G240700
6	13638423	snp	MODIFIER	58	61	0.3609	0.2781	0.5517	0.1803	-0.3714	Csa_6G240700
6	13643861	snp	MODIFIER	56	64	0.3772	0.2835	0.6607	0.1875	-0.4732	Csa_6G241450
6	13644387	snp	MODIFIER	57	59	0.364	0.2756	0.4561	0.0847	-0.3714	Csa_6G241450
6	13644475	snp	MODIFIER	50	65	0.36	0.2877	0.54	0.1385	-0.4015	Csa_6G241450
6	13644880	snp	MODIFIER	64	47	0.3797	0.2932	0.625	0.1277	-0.4973	Csa_6G241450
6	13645235	indel	MODIFIER	72	71	0.3566	0.2735	0.5278	0.1549	-0.3728	Csa_6G241450
6	13645280	snp	MODIFIER	61	57	0.367	0.2778	0.6066	0.2105	-0.396	Csa_6G241450
6	13645423	snp	MODIFIER	73	67	0.3529	0.2744	0.6438	0.194	-0.4498	Csa_6G241450
6	13646468	indel	MODIFIER	76	69	0.3509	0.2733	0.6053	0.1884	-0.4169	Csa_6G241450
6	13648635	snp	MODIFIER	56	65	0.3709	0.281	0.5893	0.2154	-0.3739	Csa_6G241450
6	13649538	snp	MODIFIER	52	62	0.3697	0.2897	0.6346	0.1935	-0.4411	Csa_6G241450
6	13650648	indel	MODIFIER	81	58	0.3538	0.2727	0.679	0.2069	-0.4721	Csa_6G241450
6	13652259	indel	MODIFIER	59	41	0.3758	0.2972	0.5593	0.1463	-0.413	Csa_6G241450
6	13652266	indel	MODIFIER	62	42	0.3825	0.2957	0.6613	0.2619	-0.3994	Csa_6G241450
6	13653370	snp	MODIFIER	47	45	0.3901	0.3021	0.7234	0.2444	-0.479	Csa_6G241450
6	13654258	snp	MODIFIER	77	63	0.3521	0.2684	0.6364	0.1905	-0.4459	Csa_6G241450
6	13654561	snp	MODIFIER	46	65	0.3726	0.2856	0.5217	0.0462	-0.4756	Csa_6G241450
6	13656175	snp	MODIFIER	65	69	0.3554	0.2693	0.6308	0.2754	-0.3554	Csa_6G241450
6	13657046	snp	MODIFIER	30	25	0.4333	0.34	0.6	0.16	-0.44	Csa_6G241450
6	13658055	snp	MODIFIER	60	64	0.3531	0.2708	0.55	0.0781	-0.4719	Csa_6G241450-Csa_6G242200
6	13658184	snp	MODIFIER	55	67	0.3509	0.2801	0.6182	0.0896	-0.5286	Csa_6G241450-Csa_6G242200
6	13658936	snp	MODIFIER	30	50	0.42	0.3133	0.6	0.16	-0.44	Csa_6G241450-Csa_6G242200
6	13659833	snp	MODIFIER	77	55	0.361	0.2779	0.6234	0.2	-0.4234	Csa_6G241450-Csa_6G242200
6	13660261	snp	MODIFIER	62	59	0.3699	0.2868	0.6452	0.2712	-0.374	Csa_6G241450-Csa_6G242200
6	13660804	snp	MODIFIER	50	32	0.4075	0.3075	0.82	0.375	-0.445	Csa_6G241450-Csa_6G242200
6	13661161	snp	MODIFIER	72	62	0.3674	0.2742	0.6806	0.1935	-0.487	Csa_6G241450-Csa_6G242200
6	13661451	snp	MODIFIER	48	47	0.3905	0.3027	0.6458	0.2553	-0.3905	Csa_6G241450-Csa_6G242200
6	13664244	snp	MODIFIER	52	78	0.3654	0.2756	0.6731	0.2821	-0.391	Csa_6G241450-Csa_6G242200
6	13666527	snp	MODIFIER	50	66	0.3806	0.2824	0.62	0.2121	-0.4079	Csa_6G241450-Csa_6G242200
6	13666831	snp	MODIFIER	56	63	0.3671	0.2837	0.6964	0.2698	-0.4266	Csa_6G241450-Csa_6G242200
6	13667138	snp	MODIFIER	47	64	0.3797	0.2932	0.5532	0.125	-0.4282	Csa_6G241450-Csa_6G242200
6	13667775	snp	MODIFIER	50	51	0.3686	0.2871	0.64	0.1961	-0.4439	Csa_6G241450-Csa_6G242200
6	13668168	snp	MODIFIER	44	43	0.3816	0.2902	0.6364	0.186	-0.4503	Csa_6G242200
6	13668366	snp	MODIFIER	67	65	0.3653	0.2762	0.7612	0.2462	-0.515	Csa_6G242200
6	13668507	snp	MODIFIER	61	61	0.3607	0.2787	0.6393	0.2295	-0.4098	Csa_6G242200
6	13669596	snp	MODIFIER	59	44	0.3775	0.2916	0.5424	0.1591	-0.3833	Csa_6G242200
6	13669804	snp	MODIFIER	76	66	0.36	0.2699	0.7632	0.2879	-0.4753	Csa_6G242200
6	13669990	indel	MODIFIER	72	81	0.3472	0.2701	0.7222	0.3086	-0.4136	Csa_6G242200
6	13670387	snp	MODIFIER	68	65	0.3541	0.2672	0.5	0.0923	-0.4077	Csa_6G242200
6	13672735	snp	MODIFIER	61	62	0.3506	0.2832	0.5246	0.1452	-0.3794	Csa_6G242200
6	13673056	indel	MODIFIER	80	61	0.376	0.2807	0.725	0.2623	-0.4627	Csa_6G242200
6	13673209	indel	MODIFIER	69	70	0.353	0.2669	0.6667	0.2	-0.4667	Csa_6G242200
6	13674331	snp	MODIFIER	47	63	0.3688	0.284	0.6383	0.1587	-0.4796	U6
6	13675189	snp	MODIFIER	61	59	0.3659	0.2823	0.5738	0.1864	-0.3873	U6
6	13678167	snp	MODIFIER	69	43	0.3758	0.2831	0.6667	0.2558	-0.4109	U6
6	13679904	snp	LOW	59	67	0.3537	0.279	0.7627	0.1791	-0.5836	Csa_6G242200
6	13681003	snp	MODIFIER	63	58	0.3681	0.2729	0.5873	0.1897	-0.3976	Csa_6G242200
6	13681168	snp	MODIFIER	55	54	0.3751	0.2855	0.5455	0.1481	-0.3973	Csa_6G242200
6	13681941	snp	MODIFIER	46	53	0.3938	0.2966	0.6087	0.1887	-0.42	Csa_6G242200
6	13682102	snp	MODIFIER	62	56	0.3618	0.2805	0.6129	0.25	-0.3629	Csa_6G242200
6	13685917	snp	MODIFIER	49	51	0.3786	0.2961	0.6122	0.1569	-0.4554	Csa_6G242200-Csa_6G254200
6	13686008	snp	MODIFIER	36	46	0.3804	0.3068	0.5556	0.0652	-0.4903	Csa_6G242200-Csa_6G254200
6	13686084	snp	MODIFIER	59	50	0.3793	0.2827	0.7119	0.12	-0.5919	Csa_6G242200-Csa_6G254200
6	13686893	snp	MODIFIER	68	51	0.3676	0.2794	0.5294	0.1569	-0.3725	Csa_6G242200-Csa_6G254200
6	13691283	snp	MODIFIER	28	21	0.4643	0.3571	0.6071	0.0476	-0.5595	Csa_6G242200-Csa_6G254200
6	13693347	snp	MODIFIER	56	46	0.3983	0.2927	0.5714	0.1522	-0.4193	Csa_6G242200-Csa_6G254200
6	13694128	snp	MODIFIER	60	57	0.3632	0.2842	0.65	0.2456	-0.4044	Csa_6G242200-Csa_6G254200
6	13694330	snp	MODIFIER	59	64	0.3694	0.286	0.6102	0.2031	-0.407	Csa_6G242200-Csa_6G254200
6	13694496	snp	MODIFIER	50	50	0.38	0.3	0.7	0.26	-0.44	Csa_6G242200-Csa_6G254200
6	13695279	snp	MODIFIER	24	36	0.4306	0.3333	0.6667	0.1944	-0.4722	Csa_6G242200-Csa_6G254200
6	13696285	snp	MODIFIER	79	72	0.353	0.2718	0.557	0.1806	-0.3764	Csa_6G242200-Csa_6G254200
6	13696650	snp	MODIFIER	64	77	0.3602	0.2744	0.6406	0.2727	-0.3679	Csa_6G242200-Csa_6G254200
6	13697891	snp	MODIFIER	55	49	0.3781	0.2917	0.5091	0.102	-0.4071	Csa_6G242200-Csa_6G254200
6	13698770	indel	MODIFIER	51	41	0.374	0.296	0.5098	0.0488	-0.461	Csa_6G242200-Csa_6G254200
6	13698781	indel	MODIFIER	48	42	0.3988	0.3036	0.5417	0.0476	-0.494	Csa_6G242200-Csa_6G254200
6	13699223	indel	MODIFIER	49	39	0.3862	0.3046	0.6122	0.0513	-0.561	Csa_6G242200-Csa_6G254200
6	13699587	indel	MODIFIER	67	43	0.386	0.2877	0.597	0.2093	-0.3877	Csa_6G242200-Csa_6G254200
6	13700260	indel	MODIFIER	34	28	0.4202	0.3256	0.6765	0.1786	-0.4979	Csa_6G242200-Csa_6G254200
6	13789723	indel	MODIFIER	25	26	0.4477	0.3354	0.84	0.3077	-0.5323	Csa_6G279700
6	13797514	snp	MODIFIER	58	57	0.3733	0.2861	0.6897	0.2281	-0.4616	Csa_6G279700
6	13799294	snp	MODIFIER	75	65	0.3518	0.2708	0.6667	0.3077	-0.359	Csa_6G279700
6	13799425	indel	MODIFIER	67	76	0.3409	0.261	0.6567	0.2763	-0.3804	Csa_6G279700
6	13799493	snp	MODIFIER	71	72	0.3566	0.2735	0.6901	0.2361	-0.454	Csa_6G279700
6	13804090	snp	MODIFIER	85	66	0.3574	0.2667	0.7059	0.2879	-0.418	Csa_6G280200
6	13812989	snp	MODIFIER	73	70	0.3581	0.2712	0.6164	0.1571	-0.4593	Csa_6G280200
6	13813502	snp	MODIFIER	53	68	0.3643	0.2844	0.5472	0.1765	-0.3707	Csa_6G280200
6	13813925	snp	MODIFIER	53	60	0.3692	0.2871	0.566	0.0667	-0.4994	Csa_6G280200-Csa_6G282700
6	13814567	snp	MODIFIER	30	40	0.4083	0.3167	0.8	0.175	-0.625	Csa_6G280200-Csa_6G282700
6	13816476	snp	MODIFIER	29	33	0.4169	0.3218	0.6897	0.1515	-0.5381	Csa_6G280200-Csa_6G282700
6	13816570	snp	MODIFIER	43	50	0.3874	0.2912	0.6512	0.2	-0.4512	Csa_6G280200-Csa_6G282700
6	13817732	indel	MODIFIER	66	54	0.3822	0.2896	0.7121	0.2222	-0.4899	Csa_6G280200-Csa_6G282700
6	13822311	indel	MODIFIER	48	60	0.3667	0.2792	0.5417	0.1	-0.4417	Csa_6G280200-Csa_6G282700
6	13824745	snp	MODIFIER	38	43	0.4051	0.3091	0.6053	0.1628	-0.4425	Csa_6G280200-Csa_6G282700
6	13829117	indel	MODIFIER	50	58	0.3779	0.2841	0.6	0.1724	-0.4276	Csa_6G280200-Csa_6G282700
6	13829144	snp	MODIFIER	47	60	0.3642	0.2901	0.5319	0.1167	-0.4152	Csa_6G280200-Csa_6G282700
6	13833091	indel	MODIFIER	47	31	0.4125	0.3157	0.6596	0.2258	-0.4338	Csa_6G280200-Csa_6G282700
6	13847075	snp	MODIFIER	83	79	0.3462	0.2715	0.5542	0.1646	-0.3897	Csa_6G282700
6	13851089	snp	MODIFIER	32	35	0.4304	0.3214	0.5938	0.1429	-0.4509	Csa_6G282700
6	13853864	snp	MODIFIER	55	55	0.3818	0.2909	0.6	0.1455	-0.4545	Csa_6G282700
6	13854845	indel	MODIFIER	22	14	0.5195	0.3961	0.5909	0.0714	-0.5195	Csa_6G282700-Csa_6G282710
6	13857301	snp	MODIFIER	23	19	0.476	0.3707	0.7826	0.2632	-0.5195	Csa_6G282700-Csa_6G282710
6	13860673	indel	MODIFIER	67	40	0.3769	0.2873	0.6418	0.2	-0.4418	Csa_6G282700-Csa_6G282710
6	13860740	snp	MODIFIER	58	42	0.3777	0.2915	0.7241	0.2619	-0.4622	Csa_6G282700-Csa_6G282710
6	13860758	indel	MODIFIER	51	41	0.374	0.296	1	0.3902	-0.6098	Csa_6G282700-Csa_6G282710
6	13865889	snp	MODIFIER	52	52	0.3654	0.2885	0.5577	0.1923	-0.3654	Csa_6G282700-Csa_6G282710
6	13869147	snp	MODIFIER	53	48	0.3707	0.2893	0.6226	0.2083	-0.4143	Csa_6G282710
6	13869161	snp	MODIFIER	50	47	0.3809	0.2983	0.58	0.1702	-0.4098	Csa_6G282710
6	13869652	snp	MODIFIER	31	36	0.4086	0.3253	0.6774	0.1111	-0.5663	Csa_6G282710
6	13870305	snp	MODIFIER	62	57	0.3721	0.2782	0.6129	0.2105	-0.4024	Csa_6G282710
6	13874870	snp	MODIFIER	67	40	0.3769	0.2873	0.7761	0.325	-0.4511	Csa_6G282710
6	13881564	indel	MODIFIER	37	54	0.3949	0.3023	0.5946	0.1852	-0.4094	Csa_6G283210
6	13911008	snp	MODIFIER	57	25	0.4112	0.3116	0.7544	0.2	-0.5544	Csa_6G286720
6	13918916	snp	MODIFIER	50	45	0.3978	0.2978	0.58	0.0444	-0.5356	Csa_6G286720
6	13926866	snp	MODIFIER	74	70	0.3486	0.266	0.6216	0.2571	-0.3645	Csa_6G288220
6	13929657	snp	MODIFIER	58	63	0.3681	0.2729	0.6897	0.2857	-0.4039	Csa_6G288220
6	13933940	snp	MODIFIER	30	17	0.4725	0.3725	0.8333	0.3529	-0.4804	Csa_6G288220
6	13933975	indel	MODIFIER	38	31	0.4202	0.3149	0.7895	0.2581	-0.5314	Csa_6G288220
6	13935731	snp	MODIFIER	50	59	0.3793	0.2827	0.7	0.2542	-0.4458	Csa_6G288220
6	13936299	snp	MODIFIER	66	44	0.3712	0.2879	0.6515	0.2727	-0.3788	Csa_6G288220
6	13939255	snp	MODIFIER	20	25	0.47	0.36	0.55	0.08	-0.47	Csa_6G288220-Csa_6G289720
6	13943466	snp	MODIFIER	54	57	0.3704	0.2827	0.5185	0.1404	-0.3782	Csa_6G288220-Csa_6G289720
6	13944646	snp	MODIFIER	17	21	0.5042	0.3838	0.6471	0.1429	-0.5042	Csa_6G288220-Csa_6G289720
6	13949715	indel	MODIFIER	52	65	0.3692	0.2808	0.6346	0.1692	-0.4654	Csa_6G289720
6	13949757	snp	MODIFIER	48	66	0.3769	0.2822	0.625	0.1818	-0.4432	Csa_6G289720
6	13949866	snp	MODIFIER	73	54	0.3668	0.2742	0.7123	0.3148	-0.3975	Csa_6G289720
6	13950162	snp	MODIFIER	36	36	0.4167	0.3056	0.8056	0.2222	-0.5833	Csa_6G289720
6	13950182	indel	MODIFIER	46	38	0.4062	0.3021	0.8261	0.2632	-0.5629	Csa_6G289720
6	13951059	snp	MODIFIER	45	35	0.3937	0.3016	0.7111	0.3143	-0.3968	Csa_6G289720
6	13951147	snp	MODERATE	40	34	0.4147	0.3176	0.775	0.3235	-0.4515	Csa_6G289720
6	13951516	snp	MODERATE	47	47	0.383	0.2979	0.7234	0.2979	-0.4255	Csa_6G289720
6	13952175	snp	MODIFIER	36	65	0.3868	0.294	0.5278	0.1385	-0.3893	Csa_6G289720
6	13953243	indel	MODIFIER	57	57	0.3684	0.2807	0.6842	0.2807	-0.4035	Csa_6G289720
6	13953370	snp	MODIFIER	45	26	0.4137	0.3205	0.9333	0.5	-0.4333	Csa_6G289720
6	13953521	snp	MODIFIER	57	43	0.3819	0.2942	0.9298	0.4186	-0.5112	Csa_6G289720
6	13953681	snp	MODIFIER	52	56	0.3709	0.283	0.6154	0.1786	-0.4368	Csa_6G289720
6	13954364	snp	MODIFIER	48	55	0.3864	0.2951	0.75	0.2	-0.55	Csa_6G289720
6	13955293	snp	MODIFIER	55	45	0.3899	0.2909	0.7091	0.2222	-0.4869	Csa_6G289730
6	13955366	snp	MODIFIER	55	54	0.3751	0.2855	0.6909	0.1296	-0.5613	Csa_6G289730
6	13955816	indel	MODIFIER	65	60	0.3679	0.2897	0.6923	0.2333	-0.459	Csa_6G289730
6	13956415	snp	MODIFIER	46	60	0.3674	0.2906	0.6304	0.2	-0.4304	Csa_6G289720
6	13957403	snp	LOW	47	53	0.3838	0.2939	0.7021	0.1509	-0.5512	Csa_6G289730
6	13961479	snp	MODIFIER	38	55	0.3995	0.3024	0.6053	0.0909	-0.5144	Csa_6G289730
6	13962189	snp	MODIFIER	38	44	0.3959	0.3014	0.6579	0.2045	-0.4533	Csa_6G289730
6	13962217	indel	MODIFIER	38	50	0.3905	0.3063	0.6579	0.2	-0.4579	Csa_6G289730
6	13963519	indel	MODIFIER	25	23	0.4557	0.3426	0.68	0.1304	-0.5496	Csa_6G289730
6	13963523	indel	MODIFIER	28	24	0.4583	0.3512	0.6071	0.0833	-0.5238	Csa_6G289730
6	13963534	snp	MODIFIER	26	23	0.4599	0.3445	0.6538	0.1739	-0.4799	Csa_6G289730
6	13963658	indel	MODIFIER	45	33	0.4081	0.3051	0.7333	0.303	-0.4303	Csa_6G289730
6	13963840	snp	MODIFIER	89	56	0.3547	0.2741	0.5281	0.1607	-0.3674	Csa_6G289730
6	13964123	snp	MODIFIER	24	27	0.4537	0.3426	0.625	0.1481	-0.4769	Csa_6G289730-Csa_6G289740
6	13964290	indel	MODIFIER	34	38	0.4195	0.3251	0.5294	0.1053	-0.4241	Csa_6G289730-Csa_6G289740
6	13969354	snp	MODIFIER	49	37	0.3828	0.2945	0.7347	0.2973	-0.4374	Csa_6G289730-Csa_6G289740
6	13969490	snp	MODIFIER	50	48	0.3833	0.29	0.8	0.2708	-0.5292	Csa_6G289730-Csa_6G289740
6	13969887	indel	MODIFIER	62	66	0.3583	0.2747	0.7581	0.3485	-0.4096	Csa_6G289740
6	13971490	indel	MODIFIER	58	64	0.3712	0.2812	0.7069	0.2812	-0.4256	Csa_6G289740
6	13972220	snp	MODIFIER	57	40	0.3969	0.3066	0.6842	0.25	-0.4342	Csa_6G289740
6	13973395	indel	MODIFIER	55	42	0.3883	0.2974	0.8182	0.3095	-0.5087	Csa_6G289740
6	13973899	indel	MODIFIER	52	32	0.3942	0.3077	0.8654	0.4688	-0.3966	Csa_6G289740
6	13974384	indel	MODIFIER	45	57	0.3789	0.2889	0.7111	0.2105	-0.5006	Csa_6G289740
6	13975013	snp	MODIFIER	63	62	0.3607	0.2806	0.746	0.1774	-0.5686	Csa_6G289740
6	13975389	snp	LOW	48	47	0.3905	0.3027	0.5	0.0638	-0.4362	Csa_6G289740
6	13976089	snp	MODIFIER	35	39	0.4234	0.3209	0.6571	0.2308	-0.4264	Csa_6G289740
6	13976428	snp	MODIFIER	60	54	0.3778	0.2833	0.5	0.1111	-0.3889	Csa_6G289740
6	13976528	snp	MODIFIER	69	60	0.3623	0.2768	0.6087	0.2333	-0.3754	Csa_6G289740
6	13979188	snp	MODIFIER	50	28	0.4029	0.3114	0.92	0.4286	-0.4914	Csa_6G289740
6	13980022	snp	MODIFIER	67	39	0.3662	0.287	0.8209	0.4359	-0.385	Csa_6G289740
6	13981767	snp	MODIFIER	56	33	0.3934	0.3025	0.6786	0.1818	-0.4968	Csa_6G289750
6	13982709	snp	MODIFIER	47	51	0.3817	0.2904	0.5532	0.098	-0.4552	Csa_6G289750
6	13990329	snp	MODIFIER	52	61	0.3701	0.2825	0.6346	0.1311	-0.5035	Csa_6G290260
6	13993101	snp	LOW	65	64	0.3644	0.2856	0.7077	0.2188	-0.4889	Csa_6G290260
6	13993653	snp	MODIFIER	39	65	0.3846	0.2974	0.5128	0.1077	-0.4051	Csa_6G290260
6	13996029	snp	MODERATE	57	54	0.3704	0.2827	0.6667	0.2037	-0.463	Csa_6G290270
6	13996111	snp	LOW	52	64	0.3702	0.2849	0.6923	0.2031	-0.4892	Csa_6G290270
6	13998583	indel	MODIFIER	55	58	0.3508	0.2734	0.6	0.2069	-0.3931	Csa_6G290270
6	14000321	snp	MODIFIER	38	47	0.4076	0.3102	0.6316	0.1702	-0.4614	Csa_6G290270
6	14002815	snp	MODIFIER	64	61	0.3642	0.2784	0.6406	0.2623	-0.3783	Csa_6G290270
6	14004046	snp	MODIFIER	39	39	0.4103	0.3077	0.6923	0.0769	-0.6154	Csa_6G290280
6	14015978	snp	MODIFIER	72	59	0.3616	0.2799	0.5694	0.2034	-0.3661	Csa_6G290790
6	14016268	snp	MODIFIER	49	29	0.4039	0.3146	0.8163	0.3103	-0.506	Csa_6G290790
6	14016419	snp	MODIFIER	54	41	0.3758	0.2891	0.6667	0.2683	-0.3984	Csa_6G290790
6	14017064	snp	MODIFIER	71	62	0.3596	0.2769	0.6901	0.2581	-0.4321	Csa_6G290790
6	14018238	indel	MODIFIER	42	36	0.3968	0.3095	0.7381	0.25	-0.4881	Csa_6G290790
6	14024038	snp	MODIFIER	50	57	0.3667	0.2867	0.6	0.1228	-0.4772	Csa_6G290800
6	14024171	snp	MODIFIER	26	20	0.4769	0.3692	0.6538	0.15	-0.5038	Csa_6G290800
6	14026947	snp	MODIFIER	66	65	0.3448	0.2802	0.6667	0.2308	-0.4359	Csa_6G290810
6	14027132	snp	MODIFIER	63	70	0.3635	0.2794	0.6825	0.1571	-0.5254	Csa_6G290810
6	14028280	snp	MODERATE	49	69	0.3671	0.2881	0.5918	0.1304	-0.4614	Csa_6G290800
6	14028796	snp	MODIFIER	52	57	0.3681	0.2837	0.5769	0.1579	-0.419	Csa_6G290810
6	14029537	snp	MODIFIER	35	56	0.3893	0.2964	0.6	0.0536	-0.5464	Csa_6G290810
6	14029846	indel	MODIFIER	65	63	0.3629	0.2801	0.6615	0.2063	-0.4552	Csa_6G290810
6	14031359	snp	MODIFIER	30	34	0.4235	0.3353	0.7667	0.1471	-0.6196	Csa_6G290800
6	14031844	snp	LOW	51	53	0.3807	0.2878	0.6078	0.1887	-0.4192	Csa_6G290810
6	14032281	snp	MODIFIER	54	60	0.3778	0.2833	0.7407	0.1667	-0.5741	Csa_6G290830
6	14032331	snp	MODIFIER	50	39	0.3892	0.2949	0.8	0.1538	-0.6462	Csa_6G290830
6	14033471	snp	MODIFIER	42	55	0.3883	0.2974	0.5714	0.1091	-0.4623	Csa_6G290830
6	14067878	indel	MODIFIER	56	66	0.3701	0.2808	0.625	0.2424	-0.3826	Csa_6G290900
6	14068452	snp	MODIFIER	65	60	0.3679	0.2897	0.6	0.0833	-0.5167	Csa_6G290900
6	14068945	snp	MODIFIER	58	44	0.384	0.2923	0.6552	0.2273	-0.4279	Csa_6G290900
6	14069038	indel	MODIFIER	64	45	0.3649	0.2826	0.6562	0.2667	-0.3896	Csa_6G290900
6	14070059	snp	MODIFIER	34	26	0.4276	0.3303	0.8235	0.3077	-0.5158	Csa_6G290910
6	14070155	snp	MODIFIER	16	11	0.5682	0.4432	0.8125	0.0909	-0.7216	Csa_6G290910
6	14070465	indel	MODIFIER	63	51	0.3772	0.2848	0.7937	0.3137	-0.4799	Csa_6G290910
6	14076504	snp	MODIFIER	44	48	0.3845	0.2992	0.5227	0.0417	-0.4811	Csa_6G290910
6	14084423	snp	MODIFIER	55	49	0.3781	0.2917	0.6545	0.2245	-0.4301	Csa_6G291920
6	14084904	snp	MODIFIER	53	38	0.3937	0.2994	0.5283	0.1316	-0.3967	Csa_6G291920
6	14085521	snp	MODIFIER	60	61	0.3713	0.2874	0.65	0.2131	-0.4369	Csa_6G291910
6	14089592	snp	MODIFIER	51	33	0.3957	0.3048	0.8431	0.3636	-0.4795	Csa_6G291910
6	14089903	indel	MODIFIER	72	63	0.3571	0.2758	0.625	0.1905	-0.4345	Csa_6G291910
6	14090221	snp	MODIFIER	64	67	0.3577	0.2696	0.6719	0.2687	-0.4032	Csa_6G291910
6	14090548	indel	MODIFIER	66	73	0.3501	0.268	0.5455	0.1507	-0.3948	Csa_6G291910
6	14091480	indel	MODIFIER	66	76	0.36	0.2699	0.6667	0.1316	-0.5351	Csa_6G291920
6	14091554	snp	MODIFIER	59	74	0.3738	0.276	0.5932	0.1081	-0.4851	Csa_6G291920
6	14091809	snp	MODIFIER	65	67	0.3653	0.2762	0.5538	0.1642	-0.3897	Csa_6G291920
6	14092875	snp	LOW	46	59	0.3784	0.2937	0.7174	0.2712	-0.4462	Csa_6G291920
6	14092951	snp	MODIFIER	53	49	0.3824	0.2961	0.6792	0.2449	-0.4343	Csa_6G291920
6	14093204	snp	MODIFIER	66	50	0.3806	0.2824	0.7273	0.18	-0.5473	Csa_6G291920
6	14093299	snp	MODIFIER	62	58	0.366	0.2831	0.6613	0.2586	-0.4027	Csa_6G291920
6	14093303	indel	MODIFIER	60	58	0.3707	0.2736	0.6833	0.2586	-0.4247	Csa_6G291920
6	14093526	indel	MODIFIER	49	59	0.375	0.2937	0.6327	0.2542	-0.3784	Csa_6G291920
6	14094832	indel	MODIFIER	41	53	0.3944	0.2922	0.6341	0.1509	-0.4832	Csa_6G291920
6	14099630	snp	MODIFIER	62	64	0.3523	0.2722	0.6774	0.1719	-0.5055	Csa_6G291920-Csa_6G292420
6	14099633	snp	MODIFIER	62	63	0.3607	0.2806	0.6935	0.1746	-0.5189	Csa_6G291920-Csa_6G292420
6	14100949	indel	MODIFIER	31	42	0.4086	0.3203	0.5806	0.0952	-0.4854	Csa_6G292420
6	14100954	indel	MODIFIER	29	41	0.4172	0.328	0.4828	0	-0.4828	Csa_6G292420
6	14101042	indel	MODIFIER	38	51	0.3901	0.3044	0.5789	0.1765	-0.4025	Csa_6G292420
6	14101062	snp	MODIFIER	36	43	0.4012	0.3043	0.6111	0.186	-0.4251	Csa_6G292420
6	14103497	snp	MODIFIER	72	49	0.3605	0.2781	0.6806	0.2041	-0.4765	Csa_6G292420
6	14104423	snp	MODIFIER	80	83	0.3617	0.2658	0.6125	0.0843	-0.5282	Csa_6G292420
6	14107895	snp	MODERATE	42	37	0.4028	0.3121	0.7857	0.2703	-0.5154	Csa_6G292420
6	14125369	snp	MODIFIER	36	63	0.3929	0.2937	0.4444	0.0476	-0.3968	Csa_6G292430
6	14138969	snp	MODIFIER	66	56	0.3701	0.2808	0.6818	0.125	-0.5568	Csa_6G293180
6	14139145	snp	MODIFIER	76	57	0.364	0.2719	0.6184	0.1579	-0.4605	Csa_6G293180
6	14148905	snp	MODIFIER	77	57	0.3465	0.275	0.6234	0.1579	-0.4655	Csa_6G294440
6	14150898	snp	MODIFIER	55	53	0.3695	0.2806	0.6727	0.1132	-0.5595	Csa_6G294430
6	14151906	snp	MODIFIER	58	66	0.3736	0.2806	0.6034	0.1364	-0.4671	Csa_6G294430
6	14153833	indel	MODIFIER	37	51	0.4012	0.3079	0.5946	0.1373	-0.4573	Csa_6G294440
6	14155316	snp	MODIFIER	54	44	0.3796	0.2929	0.537	0.1136	-0.4234	Csa_6G294440
6	14156168	indel	MODIFIER	58	71	0.3769	0.2795	0.5345	0.1127	-0.4218	Csa_6G294440
6	14159832	snp	MODIFIER	81	53	0.3604	0.2725	0.5802	0.1887	-0.3916	Csa_6G295940
6	14160093	snp	MODIFIER	64	46	0.3736	0.286	0.5781	0.1522	-0.426	Csa_6G295940
6	14161431	snp	MODIFIER	69	66	0.3755	0.2793	0.6232	0.1212	-0.502	Csa_6G295940
6	14161716	snp	MODIFIER	59	57	0.364	0.2756	0.5763	0.1053	-0.471	Csa_6G295940
6	14161932	snp	MODIFIER	59	77	0.3476	0.2685	0.6441	0.2338	-0.4103	Csa_6G295940
6	14162632	snp	MODERATE	60	72	0.3639	0.2778	0.6333	0.2361	-0.3972	Csa_6G295940
6	14162804	snp	LOW	51	72	0.3595	0.2835	0.6667	0.25	-0.4167	Csa_6G295940
6	14164252	snp	MODIFIER	71	73	0.3598	0.2686	0.7183	0.1918	-0.5265	Csa_6G295940
6	14164358	indel	MODIFIER	75	60	0.3633	0.2767	0.4533	0.0833	-0.37	Csa_6G295940
6	14164583	snp	MODIFIER	62	67	0.3515	0.2732	0.4032	0.0448	-0.3584	Csa_6G295940
6	14164983	snp	MODIFIER	41	52	0.3841	0.2983	0.5366	0.1154	-0.4212	Csa_6G295940
6	14167641	snp	MODIFIER	45	47	0.3901	0.3021	0.5333	0.1064	-0.427	Csa_6G295940
6	14172786	indel	MODIFIER	53	74	0.3763	0.2848	0.566	0.1892	-0.3768	Csa_6G295950
6	14172972	snp	MODIFIER	44	71	0.3611	0.282	0.7045	0.2394	-0.4651	Csa_6G295950
6	14176640	snp	MODIFIER	54	64	0.3611	0.2772	0.537	0.1094	-0.4277	Csa_6G295960
6	14176872	snp	MODIFIER	70	69	0.353	0.2669	0.6429	0.1739	-0.4689	Csa_6G295960
6	14178543	snp	MODIFIER	41	41	0.3902	0.3171	0.5854	0.122	-0.4634	Csa_6G296460
6	14180069	snp	MODIFIER	84	72	0.3472	0.2698	0.6071	0.125	-0.4821	Csa_6G296460
6	14180381	snp	MODIFIER	69	75	0.3646	0.2701	0.5217	0.1067	-0.4151	Csa_6G296460
6	14184565	snp	MODIFIER	53	56	0.3767	0.2864	0.5849	0.125	-0.4599	Csa_6G296460
6	14184642	snp	MODIFIER	54	59	0.3647	0.2831	0.5741	0.1186	-0.4554	Csa_6G296460
6	14187372	indel	MODIFIER	63	33	0.3911	0.3016	0.6032	0.0909	-0.5123	Csa_6G296460
6	14187626	snp	MODIFIER	71	61	0.362	0.2775	0.6901	0.1967	-0.4934	Csa_6G296460
6	14188445	indel	MODIFIER	60	58	0.3707	0.2736	0.5667	0.1379	-0.4287	Csa_6G296460
6	14188452	snp	MODIFIER	58	57	0.3733	0.2861	0.6034	0.1579	-0.4456	Csa_6G296460
6	14188701	snp	MODIFIER	86	62	0.3518	0.2686	0.6047	0.2097	-0.395	Csa_6G296460
6	14188922	snp	MODIFIER	78	58	0.3559	0.2706	0.6667	0.2241	-0.4425	Csa_6G296460
6	14189542	snp	MODIFIER	59	75	0.3736	0.2841	0.661	0.12	-0.541	Csa_6G296460
6	14189565	indel	MODIFIER	63	77	0.3521	0.2684	0.6508	0.1299	-0.5209	Csa_6G296460
6	14189783	indel	MODIFIER	30	70	0.3905	0.3	0.5667	0.0429	-0.5238	Csa_6G296460
6	14190462	snp	MODIFIER	52	72	0.3611	0.2788	0.6923	0.1944	-0.4979	Csa_6G296460
6	14190882	snp	MODIFIER	34	48	0.4105	0.3064	0.4118	0	-0.4118	Csa_6G296460
6	14192430	snp	MODIFIER	46	48	0.3804	0.2944	0.8261	0.1667	-0.6594	Csa_6G296460-Csa_6G296960
6	14194240	indel	MODIFIER	80	54	0.3722	0.2847	0.625	0.1296	-0.4954	Csa_6G296460-Csa_6G296960
6	14194955	snp	MODIFIER	29	29	0.4138	0.3448	0.6207	0.2069	-0.4138	Csa_6G296460-Csa_6G296960
6	14195227	snp	MODIFIER	59	47	0.3718	0.2874	0.661	0.1915	-0.4695	Csa_6G296460-Csa_6G296960
6	14195334	snp	MODIFIER	58	62	0.366	0.2831	0.6379	0.1613	-0.4766	Csa_6G296460-Csa_6G296960
6	14195990	snp	MODIFIER	52	46	0.3838	0.2968	0.6346	0.1957	-0.439	Csa_6G296460-Csa_6G296960
6	14197310	snp	MODIFIER	65	59	0.3593	0.2733	0.6615	0.1695	-0.492	Csa_6G296460-Csa_6G296960
6	14199682	snp	MODIFIER	69	61	0.3514	0.277	0.5797	0.2131	-0.3666	Csa_6G296460-Csa_6G296960
6	14212250	snp	MODIFIER	71	72	0.3566	0.2735	0.6197	0.1944	-0.4253	Csa_6G296960
6	14215628	snp	MODIFIER	68	63	0.3578	0.2754	0.7206	0.254	-0.4666	Csa_6G296960
6	14224243	snp	MODIFIER	57	76	0.364	0.2719	0.7193	0.1842	-0.5351	Csa_6G296960-Csa_6G296970
6	14260901	snp	MODIFIER	66	56	0.3701	0.2808	0.6667	0.2321	-0.4345	Csa_6G298480
6	14268556	snp	MODIFIER	70	69	0.353	0.2669	0.6	0.2174	-0.3826	Csa_6G298480
6	14279413	snp	MODIFIER	48	43	0.3852	0.2994	0.6458	0.2093	-0.4365	Csa_6G298490
6	14288259	snp	MODIFIER	68	62	0.3714	0.2775	0.6471	0.1452	-0.5019	Csa_6G298990
6	14314321	snp	MODIFIER	76	56	0.3665	0.2754	0.5526	0.1786	-0.3741	Csa_6G301020
6	14324867	snp	MODIFIER	64	60	0.3531	0.2708	0.6562	0.1333	-0.5229	Csa_6G301020
6	14343660	snp	MODIFIER	54	50	0.3681	0.2815	0.6296	0.2	-0.4296	Csa_6G301050
6	14352068	snp	MODIFIER	63	59	0.3659	0.2779	0.6032	0.2373	-0.3659	Csa_6G301060
6	14358318	snp	MODIFIER	82	75	0.3538	0.2719	0.6707	0.2267	-0.4441	Csa_6G301060
6	14360016	snp	LOW	80	61	0.376	0.2807	0.6375	0.1967	-0.4408	Csa_6G301070
6	14379611	snp	MODIFIER	51	63	0.3772	0.2848	0.6078	0.1905	-0.4174	Csa_6G301580
6	14385020	snp	MODIFIER	58	66	0.3736	0.2806	0.6207	0.2273	-0.3934	Csa_6G301580
6	14404591	snp	MODIFIER	78	91	0.3443	0.2619	0.6923	0.2198	-0.4725	Csa_6G301620
6	14405714	snp	MODIFIER	63	65	0.3629	0.2801	0.6349	0.1692	-0.4657	Csa_6G301620
6	14424636	snp	MODIFIER	46	40	0.4109	0.3054	0.6739	0.225	-0.4489	Csa_6G302140
6	14457248	snp	MODIFIER	68	53	0.3643	0.2844	0.7353	0.1132	-0.6221	Csa_6G302170
6	14463733	snp	MODIFIER	65	61	0.3574	0.2731	0.6308	0.1967	-0.434	Csa_6G302180
6	14468095	snp	MODIFIER	96	62	0.3592	0.2692	0.7188	0.1774	-0.5413	Csa_6G302180-Csa_6G302190
6	14468855	snp	MODIFIER	59	62	0.3699	0.2868	0.6949	0.1935	-0.5014	Csa_6G302180-Csa_6G302190
6	14470460	snp	MODIFIER	63	62	0.3607	0.2806	0.6825	0.2097	-0.4729	Csa_6G302180-Csa_6G302190
6	14475047	snp	MODIFIER	55	58	0.3508	0.2734	0.6727	0.1207	-0.552	Csa_6G302180-Csa_6G302190
6	14504312	snp	MODIFIER	71	65	0.3621	0.2711	0.6761	0.2154	-0.4607	Csa_6G302700
6	14529820	snp	MODIFIER	75	61	0.3593	0.2763	0.6933	0.1639	-0.5294	Csa_6G303230
6	14535198	snp	MODIFIER	54	42	0.3836	0.3016	0.5741	0.1905	-0.3836	Csa_6G303230
6	14558460	snp	MODIFIER	68	79	0.3474	0.2694	0.6618	0.2658	-0.3959	Csa_6G303750
6	14563196	snp	LOW	63	53	0.3747	0.2803	0.6032	0.1132	-0.49	Csa_6G303750
6	14568652	snp	MODIFIER	69	66	0.3755	0.2793	0.5942	0.1212	-0.473	Csa_6G303760
6	14572937	snp	MODIFIER	56	73	0.3581	0.2742	0.8393	0.2603	-0.579	Csa_6G303770
6	14579385	snp	MODIFIER	78	66	0.3485	0.2646	0.6282	0.1364	-0.4918	Csa_6G303770
6	14585036	snp	MODIFIER	45	27	0.4296	0.3185	0.7111	0.2222	-0.4889	Csa_6G303790
6	14589575	snp	MODIFIER	74	68	0.3617	0.2699	0.6351	0.2353	-0.3998	Csa_6G303780
6	14603841	snp	MODIFIER	43	48	0.3852	0.2994	0.7209	0.1875	-0.5334	Csa_6G304300-Csa_6G305300
6	14621584	snp	MODIFIER	87	67	0.3452	0.2637	0.6897	0.1791	-0.5106	Csa_6G306310
6	14671645	snp	MODIFIER	69	53	0.356	0.2765	0.6087	0.1698	-0.4389	Csa_6G307340
6	14695364	snp	MODIFIER	69	67	0.3545	0.2795	0.7826	0.2239	-0.5587	Csa_6G307390
6	14698229	snp	MODIFIER	87	55	0.349	0.2723	0.6437	0.1455	-0.4982	Csa_6G307410
6	14770658	snp	MODERATE	52	60	0.3538	0.2821	0.75	0.1833	-0.5667	Csa_6G309970
6	14781253	snp	MODIFIER	82	56	0.3541	0.2713	0.7317	0.2679	-0.4639	Csa_6G309970
6	14799668	indel	MODIFIER	68	73	0.3584	0.2752	0.5882	0.137	-0.4512	Csa_6G310480
6	14813278	snp	MODIFIER	66	73	0.3501	0.268	0.6212	0.1918	-0.4294	Csa_6G311000
6	14831224	indel	MODIFIER	85	56	0.3508	0.2729	0.8941	0.375	-0.5191	Csa_6G311520
6	14831225	snp	MODIFIER	79	54	0.3678	0.2811	0.7975	0.2778	-0.5197	Csa_6G311520
6	14834522	snp	MODIFIER	65	63	0.3629	0.2801	0.7385	0.1111	-0.6274	Csa_6G311520
6	14835711	snp	MODIFIER	56	53	0.3767	0.2864	0.6607	0.1887	-0.472	Csa_6G311520
6	14848801	indel	MODIFIER	68	63	0.3578	0.2754	0.7059	0.2381	-0.4678	Csa_6G311530
6	14852987	snp	MODIFIER	57	50	0.3667	0.2867	0.6667	0.24	-0.4267	Csa_6G312030
6	14858955	snp	MODIFIER	71	75	0.3546	0.2672	0.5915	0.1467	-0.4449	Csa_6G312030
6	14865159	snp	MODIFIER	79	43	0.3624	0.2841	0.7215	0.1628	-0.5587	Csa_6G312040-Csa_6G312540
6	14866655	snp	MODIFIER	65	61	0.3574	0.2731	0.6	0.0984	-0.5016	Csa_6G312040-Csa_6G312540
6	14871261	snp	MODIFIER	60	70	0.3643	0.2762	0.7333	0.1286	-0.6048	Csa_6G312540
6	14893247	snp	MODIFIER	63	71	0.3619	0.2777	0.7619	0.2817	-0.4802	Csa_6G312560
6	14894770	snp	MODIFIER	73	79	0.36	0.2747	0.6301	0.1772	-0.4529	Csa_6G312570
6	14894829	indel	MODIFIER	73	68	0.3584	0.2752	0.7123	0.25	-0.4623	Csa_6G312570
6	14895922	snp	MODIFIER	53	32	0.4051	0.3107	0.8679	0.3438	-0.5242	Csa_6G312580
6	14896449	snp	MODIFIER	40	40	0.4	0.3	0.875	0.2	-0.675	Csa_6G312580
6	14896636	snp	MODIFIER	32	38	0.4079	0.3191	0.9375	0.4211	-0.5164	Csa_6G312580
6	14896984	snp	MODIFIER	56	46	0.3983	0.2927	0.7321	0.3043	-0.4278	Csa_6G312580
6	14897432	snp	MODIFIER	48	48	0.375	0.2917	0.8542	0.375	-0.4792	Csa_6G312580
6	14898113	snp	MODIFIER	67	58	0.3693	0.282	0.6567	0.2759	-0.3809	Csa_6G312580
6	14898337	snp	MODIFIER	50	44	0.3818	0.2964	0.76	0.2955	-0.4645	Csa_6G312580
6	14898825	indel	HIGH	62	40	0.379	0.2952	0.7581	0.375	-0.3831	Csa_6G312570
6	14898921	snp	MODERATE	65	60	0.3679	0.2897	0.8154	0.3167	-0.4987	Csa_6G312570
6	14899197	snp	MODIFIER	53	50	0.3872	0.2981	0.8113	0.28	-0.5313	Csa_6G312570
6	14900151	snp	MODIFIER	58	51	0.3611	0.2826	0.7931	0.1961	-0.597	Csa_6G312570
6	14901513	snp	MODIFIER	53	52	0.3716	0.2779	0.717	0.2692	-0.4478	Csa_6G312570
6	14901725	snp	MODIFIER	67	70	0.3606	0.2716	0.6119	0.2286	-0.3834	Csa_6G312570
6	14902388	snp	MODIFIER	38	51	0.3901	0.3044	0.7895	0.2353	-0.5542	Csa_6G312570
6	14902732	snp	MODIFIER	49	43	0.383	0.2895	0.8367	0.2093	-0.6274	Csa_6G312570
6	14902804	snp	MODIFIER	53	43	0.3857	0.3001	0.8302	0.3023	-0.5279	Csa_6G312570
6	14903126	snp	MODIFIER	41	43	0.4061	0.3086	0.8293	0.2791	-0.5502	Csa_6G312570
6	14903794	indel	MODIFIER	74	59	0.3738	0.276	0.7027	0.2203	-0.4824	Csa_6G312580
6	14904248	indel	MODIFIER	66	48	0.3769	0.2822	0.7121	0.2292	-0.483	Csa_6G312580
6	14904288	snp	MODIFIER	56	30	0.3964	0.3071	0.7321	0.3	-0.4321	Csa_6G312580
6	14904427	snp	MODIFIER	61	32	0.394	0.3074	0.8033	0.2188	-0.5845	Csa_6G312580
6	14904901	snp	MODIFIER	66	63	0.3745	0.2763	0.697	0.1587	-0.5382	Csa_6G312580
6	14905100	snp	MODIFIER	65	69	0.3554	0.2693	0.6769	0.2609	-0.4161	Csa_6G312580
6	14905505	snp	MODIFIER	90	66	0.3404	0.2626	0.6556	0.2576	-0.398	Csa_6G312580
6	14907773	snp	MODIFIER	52	35	0.3973	0.3099	0.7115	0.2286	-0.483	Csa_6G313090
6	14908331	snp	MODIFIER	54	49	0.3738	0.2974	0.7037	0.1224	-0.5813	Csa_6G313090
6	14910600	snp	MODIFIER	58	78	0.3559	0.2706	0.6897	0.2436	-0.4461	Csa_6G312590
6	14924952	snp	MODIFIER	54	80	0.3722	0.2847	0.6296	0.2375	-0.3921	Csa_6G314090
6	14925160	indel	MODIFIER	56	48	0.3839	0.2887	0.8929	0.3958	-0.497	Csa_6G314090
6	14925183	snp	MODIFIER	51	53	0.3807	0.2878	0.8235	0.3396	-0.4839	Csa_6G314090
6	14925428	snp	MODIFIER	65	66	0.3448	0.2802	0.6923	0.2576	-0.4347	Csa_6G314100
6	14925961	snp	MODIFIER	42	33	0.3918	0.303	0.6429	0.1818	-0.461	Csa_6G314100
6	14927529	snp	LOW	53	70	0.3644	0.2763	0.8113	0.1714	-0.6399	Csa_6G314100
6	14927852	snp	MODIFIER	53	46	0.3938	0.2966	0.7547	0.1739	-0.5808	Csa_6G314090
6	14928805	indel	MODIFIER	47	37	0.3933	0.2984	0.7447	0.3514	-0.3933	Csa_6G314090
6	14929378	indel	MODIFIER	69	66	0.3755	0.2793	0.6812	0.1667	-0.5145	Csa_6G314100
6	14929860	snp	LOW	51	37	0.4012	0.3079	0.8431	0.4324	-0.4107	Csa_6G314100
6	14930628	snp	LOW	50	50	0.38	0.3	0.76	0.32	-0.44	Csa_6G314100
6	14932121	snp	MODIFIER	47	47	0.383	0.2979	0.8511	0.3404	-0.5106	Csa_6G314110
6	14932310	snp	MODIFIER	41	37	0.4047	0.3072	0.7317	0.2703	-0.4614	Csa_6G314110
6	14932392	snp	MODIFIER	67	48	0.371	0.2814	0.7313	0.3333	-0.398	Csa_6G314110
6	14932659	snp	MODIFIER	77	45	0.3714	0.2918	0.8052	0.2444	-0.5608	Csa_6G314110
6	14933085	snp	MODIFIER	55	41	0.3916	0.3007	0.8364	0.3415	-0.4949	Csa_6G314110
6	14933175	indel	MODIFIER	74	66	0.3575	0.2731	0.6216	0.2424	-0.3792	Csa_6G314110
6	14933381	snp	MODIFIER	63	57	0.3592	0.2857	0.6984	0.2807	-0.4177	Csa_6G314110
6	14933609	snp	MODIFIER	57	45	0.3789	0.2889	0.8246	0.4444	-0.3801	Csa_6G314110
6	14934339	indel	MODIFIER	66	51	0.3788	0.2852	0.7424	0.2745	-0.4679	Csa_6G314110
6	14934418	snp	MODIFIER	69	61	0.3514	0.277	0.7681	0.2787	-0.4894	Csa_6G314110
6	14936519	indel	MODIFIER	65	58	0.3592	0.2804	0.5846	0.1897	-0.395	Csa_6G314100
6	14936565	snp	MODIFIER	51	50	0.3686	0.2871	0.6471	0.2	-0.4471	Csa_6G314100
6	14936599	indel	MODIFIER	46	50	0.3791	0.2922	0.7174	0.2	-0.5174	Csa_6G314100
6	14936706	snp	LOW	39	44	0.3829	0.2943	0.6667	0.1591	-0.5076	Csa_6G314110
6	14936911	snp	MODIFIER	55	40	0.3977	0.2977	0.7091	0.15	-0.5591	Csa_6G314110
6	14937167	snp	MODIFIER	62	31	0.4032	0.3065	0.8226	0.3871	-0.4355	Csa_6G314110
6	14937268	snp	MODIFIER	61	50	0.3902	0.2869	0.7705	0.3	-0.4705	Csa_6G314110
6	14937487	snp	MODIFIER	47	54	0.3873	0.2967	0.617	0.1852	-0.4318	Csa_6G314110
6	14937502	indel	MODIFIER	62	52	0.3697	0.2897	0.7097	0.2885	-0.4212	Csa_6G314110
6	14937505	indel	MODIFIER	64	51	0.3738	0.2837	0.7344	0.2745	-0.4599	Csa_6G314110
6	14938119	snp	MODIFIER	64	77	0.3602	0.2744	0.6406	0.1948	-0.4458	Csa_6G314110
6	14938294	indel	MODIFIER	47	78	0.3688	0.275	0.6596	0.2179	-0.4416	Csa_6G314110
6	14938302	snp	MODIFIER	45	73	0.3671	0.2831	0.6444	0.1781	-0.4664	Csa_6G314110
6	14938670	snp	MODIFIER	49	37	0.3828	0.2945	0.7959	0.4054	-0.3905	Csa_6G314110
6	14939118	snp	MODIFIER	76	51	0.3643	0.2789	0.6447	0.2157	-0.4291	Csa_6G314110
6	14939454	snp	MODIFIER	76	43	0.3748	0.2867	0.6579	0.2093	-0.4486	Csa_6G314120
6	14939816	snp	MODIFIER	49	53	0.3824	0.2961	0.7755	0.2264	-0.5491	Csa_6G314120
6	14940032	snp	MODIFIER	60	45	0.3944	0.2944	0.6833	0.2667	-0.4167	Csa_6G314120
6	14940602	snp	MODIFIER	44	33	0.4015	0.3106	0.8182	0.2424	-0.5758	Csa_6G314120
6	14940760	snp	MODIFIER	49	32	0.4101	0.3119	0.7755	0.2188	-0.5568	Csa_6G314120
6	14940842	snp	MODIFIER	51	48	0.3738	0.2941	0.7843	0.1875	-0.5968	Csa_6G314120
6	14941020	snp	MODIFIER	48	27	0.4028	0.3171	0.8958	0.4074	-0.4884	Csa_6G314120
6	14941066	snp	LOW	39	28	0.4066	0.3297	0.8718	0.2857	-0.5861	Csa_6G314110
6	14941331	snp	LOW	53	33	0.414	0.3116	0.8868	0.2424	-0.6444	Csa_6G314110
6	14942237	indel	MODIFIER	57	60	0.3632	0.2842	0.7018	0.2167	-0.4851	Csa_6G314110
6	14942300	snp	MODIFIER	58	57	0.3733	0.2861	0.6724	0.1228	-0.5496	Csa_6G314110
6	14942593	snp	MODIFIER	33	25	0.4267	0.337	0.9394	0.48	-0.4594	Csa_6G314110
6	14945055	indel	MODIFIER	70	70	0.3429	0.2714	0.5857	0.2143	-0.3714	Csa_6G314110
6	14945267	snp	MODIFIER	59	33	0.4016	0.2984	0.8644	0.3636	-0.5008	Csa_6G314110
6	14946138	snp	LOW	44	48	0.3845	0.2992	0.8409	0.2917	-0.5492	Csa_6G314120
6	14946298	snp	MODIFIER	55	39	0.379	0.2923	0.6727	0.2564	-0.4163	Csa_6G314110
6	14946535	indel	MODIFIER	74	38	0.3983	0.2937	0.8108	0.3158	-0.495	Csa_6G314120
6	14946549	snp	MODIFIER	70	37	0.3757	0.2931	0.7429	0.3514	-0.3915	Csa_6G314120
6	14946905	indel	MODIFIER	47	35	0.4085	0.3094	0.7234	0.2857	-0.4377	Csa_6G314120
6	14946968	indel	MODIFIER	66	49	0.3757	0.2882	0.8485	0.2653	-0.5832	Csa_6G314120
6	14946998	snp	MODIFIER	63	48	0.38	0.2867	0.7143	0.25	-0.4643	Csa_6G314120
6	14947425	snp	MODIFIER	90	71	0.3435	0.2664	0.6333	0.1268	-0.5066	Csa_6G314120
6	14947502	indel	MODIFIER	65	61	0.3574	0.2731	0.8	0.1967	-0.6033	Csa_6G314120
6	14947739	snp	MODIFIER	63	51	0.3772	0.2848	0.873	0.2353	-0.6377	Csa_6G314120
6	14947916	snp	MODIFIER	58	48	0.3664	0.2874	0.8793	0.2292	-0.6501	Csa_6G314120
6	14948503	snp	MODIFIER	57	42	0.3759	0.292	0.807	0.381	-0.4261	Csa_6G314130
6	14949136	indel	MODIFIER	48	33	0.3939	0.3125	0.8542	0.3939	-0.4602	Csa_6G314120
6	14949339	snp	MODIFIER	69	59	0.3714	0.2768	0.6522	0.2542	-0.3979	Csa_6G314120
6	14950116	snp	MODERATE	53	72	0.3787	0.2843	0.6981	0.1528	-0.5453	Csa_6G314130
6	14950546	snp	MODIFIER	37	23	0.4418	0.3384	0.973	0.5217	-0.4512	Csa_6G314120
6	14950823	snp	MODIFIER	59	54	0.3647	0.2831	0.678	0.2222	-0.4557	Csa_6G314120
6	14950940	snp	MODERATE	65	63	0.3629	0.2801	0.7385	0.3016	-0.4369	Csa_6G314130
6	14963818	snp	MODIFIER	58	69	0.3736	0.2784	0.6207	0.2029	-0.4178	Csa_6G315640
6	14965119	snp	MODIFIER	61	48	0.3716	0.2927	0.6557	0.1042	-0.5516	Csa_6G315640
6	14965431	snp	LOW	73	69	0.3564	0.2718	0.6575	0.2029	-0.4546	Csa_6G315640
6	14966312	snp	MODIFIER	62	67	0.3515	0.2732	0.6129	0.2537	-0.3592	Csa_6G315640
6	14995523	snp	MODIFIER	56	60	0.3643	0.2833	0.75	0.1667	-0.5833	Csa_6G318140
6	15026586	snp	MODIFIER	53	75	0.3582	0.2737	0.6981	0.2	-0.4981	Csa_6G318690
6	15026744	snp	MODIFIER	71	52	0.3543	0.2787	0.7183	0.1731	-0.5452	Csa_6G318690
6	15026849	snp	MODIFIER	60	42	0.3786	0.2976	0.8333	0.381	-0.4524	Csa_6G318690
6	15027583	indel	MODIFIER	50	54	0.3681	0.2815	0.68	0.2963	-0.3837	Csa_6G318690
6	15030018	indel	MODIFIER	54	68	0.3546	0.2696	0.537	0.1324	-0.4047	Csa_6G318700
6	15030353	indel	MODIFIER	44	50	0.3818	0.2964	0.6818	0.3	-0.3818	Csa_6G318700
6	15030361	snp	MODIFIER	46	50	0.3791	0.2922	0.6739	0.28	-0.3939	Csa_6G318700
6	15030460	indel	MODIFIER	59	46	0.3784	0.2937	0.7288	0.3043	-0.4245	Csa_6G318710
6	15031974	snp	MODIFIER	55	43	0.3886	0.2905	0.8364	0.4186	-0.4178	Csa_6G318710
6	15032026	snp	MODIFIER	55	41	0.3916	0.3007	0.7636	0.3659	-0.3978	Csa_6G318710
6	15035067	snp	MODIFIER	78	75	0.3482	0.2697	0.7308	0.2267	-0.5041	Csa_6G318710
6	15036006	snp	MODIFIER	74	76	0.3581	0.2678	0.7027	0.25	-0.4527	Csa_6G318710
6	15039337	snp	MODIFIER	65	69	0.3554	0.2693	0.6308	0.1304	-0.5003	Csa_6G319710
6	15040070	snp	MODIFIER	67	54	0.3593	0.2822	0.7164	0.3333	-0.3831	Csa_6G319710
6	15041028	snp	MODIFIER	77	55	0.361	0.2779	0.7013	0.1455	-0.5558	Csa_6G319710
6	15041633	snp	MODIFIER	39	42	0.3938	0.3059	0.6667	0.2143	-0.4524	Csa_6G319710
6	15043286	snp	MODIFIER	74	59	0.3738	0.276	0.7162	0.2881	-0.4281	Csa_6G319710-Csa_6G319720
6	15043421	snp	MODIFIER	70	73	0.3581	0.2712	0.7	0.2329	-0.4671	Csa_6G319710-Csa_6G319720
6	15043761	snp	MODIFIER	66	66	0.3636	0.2727	0.7121	0.197	-0.5152	Csa_6G319710-Csa_6G319720
6	15044287	snp	MODIFIER	59	80	0.3538	0.2699	0.6441	0.2125	-0.4316	Csa_6G319710-Csa_6G319720
6	15044594	snp	MODIFIER	48	40	0.3833	0.3	0.7292	0.25	-0.4792	Csa_6G319710-Csa_6G319720
6	15047288	snp	MODIFIER	79	52	0.3707	0.2746	0.6456	0.2308	-0.4148	Csa_6G319710-Csa_6G319720
6	15047452	snp	MODIFIER	74	46	0.366	0.2826	0.7027	0.2826	-0.4201	Csa_6G319710-Csa_6G319720
6	15047481	indel	MODIFIER	73	48	0.3713	0.2842	0.7397	0.3125	-0.4272	Csa_6G319710-Csa_6G319720
6	15048135	indel	MODIFIER	45	35	0.3937	0.3016	0.8	0.2857	-0.5143	Csa_6G319720
6	15048900	snp	MODIFIER	73	64	0.3609	0.2708	0.6164	0.2188	-0.3977	Csa_6G319720
6	15048996	indel	MODIFIER	68	59	0.3701	0.2809	0.6912	0.2542	-0.4369	Csa_6G319720
6	15049438	snp	MODIFIER	54	50	0.3681	0.2815	0.8889	0.4	-0.4889	Csa_6G319720
6	15049490	snp	MODIFIER	51	47	0.3817	0.2904	0.902	0.4255	-0.4764	Csa_6G319720
6	15049740	snp	MODIFIER	45	39	0.3932	0.3009	0.7778	0.3846	-0.3932	Csa_6G319720
6	15049840	snp	MODIFIER	43	55	0.3886	0.2905	0.6977	0.2545	-0.4431	Csa_6G319720
6	15051135	snp	MODIFIER	65	44	0.3734	0.2818	0.6769	0.2273	-0.4497	Csa_6G319720
6	15051453	indel	MODIFIER	75	50	0.36	0.28	0.7867	0.22	-0.5667	Csa_6G319720
6	15051553	snp	MODIFIER	85	49	0.37	0.2749	0.6471	0.1429	-0.5042	Csa_6G319720
6	15052113	snp	MODIFIER	71	63	0.3619	0.2777	0.662	0.2222	-0.4397	Csa_6G319720
6	15052550	snp	MODIFIER	68	57	0.3697	0.2815	0.6912	0.193	-0.4982	Csa_6G319720
6	15053198	snp	LOW	45	51	0.383	0.2993	0.6444	0.1765	-0.468	Csa_6G319720
6	15054621	snp	MODIFIER	43	39	0.4061	0.3017	0.6977	0.2308	-0.4669	Csa_6G319720
6	15054928	snp	MODIFIER	54	62	0.3644	0.2843	0.6667	0.2097	-0.457	Csa_6G319720
6	15055650	indel	HIGH	36	42	0.3968	0.3095	0.7222	0.2857	-0.4365	Csa_6G319730
6	15057925	snp	MODIFIER	33	37	0.3997	0.3153	0.697	0.2703	-0.4267	Csa_6G319730
6	15059540	snp	MODIFIER	51	38	0.3901	0.3044	0.7255	0.2895	-0.436	Csa_6G319730
6	15059807	snp	MODIFIER	75	38	0.3789	0.2965	0.88	0.3947	-0.4853	Csa_6G319730
6	15059950	snp	MODIFIER	76	62	0.3455	0.2678	0.6842	0.2903	-0.3939	Csa_6G319730
6	15060004	indel	MODIFIER	87	43	0.3633	0.2836	0.8276	0.3721	-0.4555	Csa_6G319730
6	15060185	snp	MODIFIER	47	25	0.4196	0.3345	0.8936	0.4	-0.4936	Csa_6G319730
6	15060568	snp	MODIFIER	62	43	0.3788	0.2911	0.8226	0.186	-0.6365	Csa_6G319730
6	15061696	snp	MODIFIER	68	50	0.3765	0.2882	0.7794	0.3	-0.4794	Csa_6G319730
6	15061804	indel	MODIFIER	76	54	0.3538	0.2749	0.7237	0.2778	-0.4459	Csa_6G319730
6	15062170	indel	MODIFIER	72	59	0.3616	0.2799	0.7361	0.1864	-0.5497	Csa_6G319740
6	15063363	snp	MODIFIER	49	33	0.4014	0.3006	0.7347	0.2727	-0.462	Csa_6G319750
6	15063376	indel	MODIFIER	57	34	0.3906	0.3024	0.8772	0.3235	-0.5537	Csa_6G319750
6	15064057	snp	LOW	45	31	0.4065	0.3097	0.8444	0.3548	-0.4896	Csa_6G319750
6	15064368	snp	MODIFIER	81	72	0.3472	0.2701	0.642	0.2222	-0.4198	Csa_6G319750
6	15064558	indel	MODIFIER	72	62	0.3674	0.2742	0.5972	0.1935	-0.4037	Csa_6G319750
6	15064872	indel	MODIFIER	74	59	0.3738	0.276	0.7703	0.3559	-0.4143	Csa_6G319750
6	15065185	snp	MODIFIER	45	53	0.3883	0.2994	0.6444	0.1132	-0.5312	Csa_6G319750
6	15065247	snp	MODIFIER	56	49	0.375	0.2908	0.6607	0.1837	-0.477	Csa_6G319750
6	15065299	indel	MODIFIER	71	58	0.3769	0.2795	0.7042	0.2931	-0.4111	Csa_6G319750
6	15065619	snp	MODIFIER	82	62	0.3564	0.2714	0.7073	0.2742	-0.4331	Csa_6G319750
6	15065779	snp	MODIFIER	55	63	0.3688	0.2892	0.6545	0.2222	-0.4323	Csa_6G319750
6	15066117	snp	MODIFIER	64	56	0.3772	0.2835	0.6719	0.2143	-0.4576	Csa_6G319750
6	15066637	snp	MODIFIER	46	27	0.4082	0.3164	0.8478	0.3333	-0.5145	Csa_6G319760
6	15067143	snp	MODIFIER	50	71	0.3679	0.2856	0.7	0.2394	-0.4606	Csa_6G319750
6	15068060	snp	MODIFIER	52	41	0.3841	0.2983	0.6538	0.2439	-0.4099	Csa_6G319750
6	15068204	snp	MODIFIER	63	54	0.3677	0.2804	0.7619	0.1852	-0.5767	Csa_6G319750
6	15069174	snp	MODERATE	67	54	0.3593	0.2822	0.7761	0.2778	-0.4983	Csa_6G319760
6	15069721	snp	MODIFIER	71	63	0.3619	0.2777	0.6338	0.1905	-0.4433	Csa_6G319760
6	15070011	snp	MODIFIER	69	60	0.3623	0.2768	0.6522	0.1667	-0.4855	Csa_6G319760
6	15072406	snp	MODIFIER	53	37	0.3978	0.309	0.8113	0.3243	-0.487	Csa_6G319760
6	15073200	snp	MODIFIER	73	67	0.3529	0.2744	0.7534	0.209	-0.5445	Csa_6G319760
6	15073266	indel	MODIFIER	74	67	0.3495	0.2676	0.7703	0.2388	-0.5315	Csa_6G319760
6	15073446	indel	MODIFIER	59	55	0.3713	0.2888	0.6441	0.2545	-0.3895	Csa_6G319760
6	15074085	snp	MODIFIER	61	51	0.3652	0.2899	0.7541	0.2941	-0.46	Csa_6G319760
6	15078736	snp	MODIFIER	71	74	0.3529	0.2707	0.7746	0.2027	-0.5719	Csa_6G319780
6	15079068	snp	MODIFIER	52	57	0.3681	0.2837	0.7308	0.193	-0.5378	Csa_6G319770
6	15079252	indel	MODIFIER	52	70	0.3731	0.2775	0.7692	0.3571	-0.4121	Csa_6G319770
6	15079381	indel	MODIFIER	52	57	0.3681	0.2837	0.6538	0.2807	-0.3731	Csa_6G319770
6	15079548	snp	MODIFIER	49	51	0.3786	0.2961	0.7959	0.2353	-0.5606	Csa_6G319770
6	15080396	indel	MODIFIER	51	68	0.3676	0.2794	0.8824	0.2647	-0.6176	Csa_6G319770
6	15081501	snp	MODIFIER	54	31	0.4086	0.316	0.7963	0.2258	-0.5705	Csa_6G319780
6	15081562	snp	MODIFIER	48	30	0.4042	0.3208	0.8125	0.3333	-0.4792	Csa_6G319780
6	15082209	snp	LOW	35	42	0.3952	0.3095	0.6857	0.2619	-0.4238	Csa_6G319780
6	15083714	snp	MODIFIER	69	49	0.3671	0.2881	0.7536	0.3265	-0.4271	Csa_6G319780
6	15083949	snp	MODIFIER	57	56	0.3634	0.291	0.7368	0.3571	-0.3797	Csa_6G319780
6	15084129	snp	MODIFIER	60	38	0.3816	0.2912	0.85	0.4211	-0.4289	Csa_6G319780
6	15084551	snp	MODIFIER	40	65	0.375	0.2942	0.725	0.1538	-0.5712	Csa_6G319780
6	15084762	snp	MODIFIER	40	60	0.3833	0.2917	0.75	0.2	-0.55	Csa_6G319780
6	15085431	snp	MODIFIER	66	46	0.3775	0.2892	0.8939	0.3261	-0.5679	Csa_6G319780
6	15085483	indel	MODIFIER	67	59	0.3537	0.279	0.791	0.2203	-0.5707	Csa_6G319780
6	15085490	indel	MODIFIER	70	63	0.3635	0.2794	0.8	0.2857	-0.5143	Csa_6G319780
6	15085605	snp	MODIFIER	57	50	0.3667	0.2867	0.7895	0.24	-0.5495	Csa_6G319780
6	15086178	indel	MODIFIER	59	61	0.3659	0.2823	0.661	0.1639	-0.4971	Csa_6G319780
6	15087232	indel	MODIFIER	99	62	0.3503	0.2674	0.6869	0.2258	-0.4611	Csa_6G319780
6	15087410	snp	MODIFIER	76	54	0.3538	0.2749	0.6053	0.1852	-0.4201	Csa_6G319780
6	15087491	indel	MODIFIER	101	59	0.347	0.2707	0.703	0.2034	-0.4996	Csa_6G319780
6	15087555	snp	MODIFIER	97	49	0.3535	0.272	0.7629	0.2653	-0.4976	Csa_6G319780
6	15087735	snp	MODIFIER	72	45	0.3694	0.2833	0.7222	0.3111	-0.4111	Csa_6G319780
6	15089919	snp	MODIFIER	50	51	0.3686	0.2871	0.76	0.2745	-0.4855	Csa_6G319790
6	15090513	snp	MODIFIER	51	65	0.3759	0.2836	0.6667	0.2154	-0.4513	Csa_6G319790
6	15091506	snp	MODIFIER	57	61	0.367	0.2778	0.7018	0.2951	-0.4067	Csa_6G319790
6	15092744	snp	MODIFIER	43	29	0.3978	0.3176	0.7209	0.2069	-0.514	Csa_6G319800
6	15093072	snp	MODIFIER	50	45	0.3978	0.2978	0.64	0.2	-0.44	Csa_6G319800
6	15094296	indel	MODIFIER	67	75	0.3548	0.277	0.7463	0.2667	-0.4796	Csa_6G319790
6	15094613	indel	MODIFIER	55	60	0.3788	0.2803	0.7091	0.2833	-0.4258	Csa_6G319800
6	15094727	snp	MODIFIER	55	55	0.3818	0.2909	0.6909	0.2	-0.4909	Csa_6G319800
6	15096118	snp	MODIFIER	50	49	0.3743	0.2927	0.84	0.2449	-0.5951	Csa_6G319800
6	15097610	indel	MODIFIER	72	54	0.3611	0.2778	0.6667	0.2037	-0.463	Csa_6G319800
6	15097660	snp	MODIFIER	47	41	0.3944	0.2999	0.6809	0.1707	-0.5101	Csa_6G319800
6	15098670	snp	MODIFIER	42	62	0.3825	0.2957	0.5952	0.2097	-0.3856	Csa_6G319800
6	15101409	snp	MODIFIER	56	57	0.3634	0.291	0.6786	0.2982	-0.3803	Csa_6G319800
6	15102494	snp	MODIFIER	62	48	0.3743	0.293	0.7258	0.25	-0.4758	Csa_6G324800
6	15102611	snp	MODIFIER	59	49	0.375	0.2937	0.6949	0.2041	-0.4908	Csa_6G324800
6	15102849	indel	MODIFIER	58	36	0.3918	0.295	0.8793	0.3333	-0.546	Csa_6G324800
6	15103120	snp	MODIFIER	70	52	0.3731	0.2775	0.7	0.0962	-0.6038	Csa_6G324800
6	15103349	snp	MODIFIER	71	62	0.3596	0.2769	0.662	0.2097	-0.4523	Csa_6G324800
6	15103804	snp	MODIFIER	93	69	0.3492	0.2651	0.6559	0.1884	-0.4675	Csa_6G324800
6	15103984	snp	MODIFIER	80	82	0.3454	0.2622	0.6125	0.1951	-0.4174	Csa_6G324800
6	15104742	snp	MODIFIER	81	62	0.3451	0.2662	0.6667	0.2258	-0.4409	Csa_6G324800
6	15106337	snp	MODIFIER	65	40	0.375	0.2942	0.6923	0.25	-0.4423	Csa_6G324800
6	15106460	snp	MODIFIER	71	56	0.3526	0.2757	0.6338	0.2679	-0.3659	Csa_6G324800
6	15106829	indel	MODIFIER	82	55	0.3552	0.2767	0.7439	0.3455	-0.3984	Csa_6G324800
6	15107406	indel	MODIFIER	54	84	0.3598	0.2778	0.7222	0.2976	-0.4246	Csa_6G324810
6	15107767	indel	MODIFIER	68	40	0.3809	0.2824	0.7206	0.175	-0.5456	Csa_6G324820
6	15108524	indel	MODIFIER	80	56	0.3625	0.2732	0.7375	0.375	-0.3625	Csa_6G324820
6	15108655	snp	MODIFIER	77	73	0.3553	0.2708	0.7143	0.274	-0.4403	Csa_6G324820
6	15109112	snp	MODIFIER	56	44	0.375	0.2873	0.8393	0.25	-0.5893	Csa_6G324820
6	15109211	indel	MODIFIER	66	60	0.3621	0.2848	0.8182	0.25	-0.5682	Csa_6G324820
6	15110212	indel	MODIFIER	71	51	0.3543	0.2717	0.662	0.2941	-0.3679	Csa_6G324830
6	15110477	indel	MODIFIER	68	63	0.3578	0.2754	0.7059	0.2857	-0.4202	Csa_6G324820
6	15110505	snp	MODIFIER	64	63	0.37	0.2763	0.6562	0.1746	-0.4816	Csa_6G324820
6	15111216	snp	MODIFIER	79	40	0.3823	0.2949	0.8101	0.2	-0.6101	Csa_6G324830
6	15111415	snp	MODIFIER	112	59	0.3449	0.2673	0.6696	0.2373	-0.4324	Csa_6G324830
6	15111438	indel	MODIFIER	118	67	0.3347	0.2652	0.6525	0.2388	-0.4137	Csa_6G324830
6	15111557	snp	MODIFIER	82	45	0.364	0.2808	0.6707	0.2	-0.4707	Csa_6G324830
6	15111771	snp	MODIFIER	49	23	0.4303	0.3283	0.8776	0.3478	-0.5297	Csa_6G324830
6	15113175	snp	MODIFIER	91	77	0.3477	0.2687	0.6044	0.1688	-0.4356	Csa_6G324840
6	15113346	snp	MODIFIER	80	63	0.3609	0.2714	0.6625	0.254	-0.4085	Csa_6G324840
6	15113391	indel	MODIFIER	89	79	0.3506	0.2648	0.5618	0.1519	-0.4099	Csa_6G324840
6	15113626	indel	MODIFIER	52	71	0.3543	0.2787	0.6731	0.169	-0.5041	Csa_6G324840
6	15113761	snp	MODIFIER	31	68	0.3828	0.2984	0.4516	0.0441	-0.4075	Csa_6G324840
6	15113907	snp	MODIFIER	42	53	0.3747	0.2942	0.5	0.0377	-0.4623	Csa_6G324840
6	15114110	snp	MODIFIER	48	60	0.3667	0.2792	0.6458	0.1667	-0.4792	Csa_6G324840
6	15114112	indel	MODIFIER	51	62	0.3729	0.2865	0.6471	0.1613	-0.4858	Csa_6G324840
6	15114284	indel	MODIFIER	34	65	0.3982	0.3032	0.6471	0.1692	-0.4778	Csa_6G324840
6	15114340	snp	MODIFIER	47	57	0.3826	0.29	0.6383	0.1053	-0.533	Csa_6G324840
6	15114613	snp	MODIFIER	33	39	0.4056	0.3193	0.5152	0.1026	-0.4126	Csa_6G324840
6	15115591	snp	MODIFIER	60	76	0.3579	0.2746	0.65	0.2763	-0.3737	Csa_6G324840
6	15116083	snp	MODIFIER	58	65	0.3592	0.2804	0.6724	0.2154	-0.457	Csa_6G324840
6	15116174	indel	MODIFIER	60	62	0.3747	0.2785	0.7333	0.1935	-0.5398	Csa_6G324840
6	15116635	indel	MODIFIER	53	54	0.3644	0.2893	0.5849	0.0926	-0.4923	Csa_6G324840
6	15116890	snp	MODIFIER	43	50	0.3874	0.2912	0.5581	0.1	-0.4581	Csa_6G324840
6	15117235	snp	MODIFIER	36	54	0.3889	0.3056	0.5556	0.1111	-0.4444	Csa_6G324840
6	15117329	snp	MODIFIER	42	47	0.3901	0.2974	0.5714	0.0851	-0.4863	Csa_6G324840
6	15117433	indel	MODIFIER	43	64	0.3779	0.2922	0.7674	0.1562	-0.6112	Csa_6G324840
6	15117476	snp	MODIFIER	30	52	0.4115	0.3077	0.7	0.1731	-0.5269	Csa_6G324840
6	15117569	snp	MODIFIER	41	54	0.3758	0.2891	0.6341	0.1667	-0.4675	Csa_6G324840
6	15117815	snp	LOW	56	54	0.3796	0.291	0.6071	0.2037	-0.4034	Csa_6G324840
6	15118650	snp	MODIFIER	65	57	0.3587	0.2758	0.6	0.193	-0.407	Csa_6G324840
6	15118989	snp	MODIFIER	63	40	0.3897	0.2917	0.6349	0.15	-0.4849	Csa_6G324840
6	15119337	snp	MODIFIER	53	67	0.3658	0.2833	0.6792	0.2687	-0.4106	Csa_6G324840
6	15120583	snp	MODIFIER	51	56	0.3666	0.2899	0.6667	0.2143	-0.4524	Csa_6G324850
6	15120732	indel	MODIFIER	89	58	0.3646	0.2747	0.618	0.0862	-0.5318	Csa_6G324850
6	15122454	indel	MODIFIER	66	48	0.3769	0.2822	0.5909	0.1667	-0.4242	Csa_6G324840
6	15122723	snp	MODIFIER	66	73	0.3501	0.268	0.6818	0.1918	-0.49	Csa_6G324850
6	15124455	snp	MODIFIER	64	73	0.3609	0.2708	0.5469	0.137	-0.4099	Csa_6G324850
6	15124609	snp	MODIFIER	67	77	0.3528	0.2704	0.6567	0.2338	-0.423	Csa_6G324850
6	15125689	snp	MODIFIER	42	59	0.3789	0.2902	0.5714	0.1356	-0.4358	Csa_6G324860
6	15126387	snp	MODIFIER	74	55	0.3666	0.285	0.6081	0.1455	-0.4627	Csa_6G324860
6	15126655	snp	MODERATE	75	63	0.3606	0.2749	0.6667	0.2857	-0.381	Csa_6G324860
6	15127386	snp	MODIFIER	39	36	0.4167	0.3141	0.6667	0.2222	-0.4444	Csa_6G324840
6	15128233	snp	LOW	56	63	0.3671	0.2837	0.6786	0.1111	-0.5675	Csa_6G324860
6	15128347	snp	MODERATE	57	58	0.3733	0.2861	0.7544	0.1207	-0.6337	Csa_6G324860
6	15128691	snp	MODIFIER	60	71	0.3542	0.2761	0.7833	0.3521	-0.4312	Csa_6G324870
6	15129332	snp	MODIFIER	39	56	0.3887	0.2962	0.6667	0.1429	-0.5238	Csa_6G324870
6	15129841	snp	MODIFIER	75	61	0.3593	0.2763	0.5867	0.1475	-0.4391	Csa_6G324870
6	15130101	indel	MODIFIER	76	58	0.3575	0.2736	0.5921	0.2241	-0.368	Csa_6G324870
6	15130120	snp	MODIFIER	66	56	0.3701	0.2808	0.6364	0.2321	-0.4042	Csa_6G324870
6	15130471	snp	MODIFIER	52	61	0.3701	0.2825	0.6154	0.1148	-0.5006	Csa_6G324870
6	15130594	snp	MODIFIER	50	51	0.3686	0.2871	0.64	0.1569	-0.4831	Csa_6G324870
6	15131054	snp	LOW	63	63	0.381	0.2857	0.7143	0.2381	-0.4762	Csa_6G324860
6	15131942	snp	MODIFIER	45	41	0.3962	0.3008	0.5778	0.0976	-0.4802	Csa_6G324870
6	15132275	snp	MODIFIER	57	53	0.3701	0.288	0.5088	0.1132	-0.3956	Csa_6G324870
6	15133981	snp	MODIFIER	61	62	0.3506	0.2832	0.6066	0.1452	-0.4614	Csa_6G324880
6	15135523	indel	LOW	63	49	0.3787	0.2857	0.6349	0.2245	-0.4104	Csa_6G324870
6	15135610	indel	MODIFIER	56	52	0.3709	0.283	0.5714	0.1538	-0.4176	Csa_6G324880
6	15135639	snp	MODIFIER	58	64	0.3712	0.2812	0.6724	0.125	-0.5474	Csa_6G324880
6	15136000	snp	MODIFIER	69	71	0.3572	0.2723	0.6667	0.2113	-0.4554	Csa_6G324880
6	15136147	snp	MODIFIER	65	65	0.3538	0.2769	0.6154	0.1538	-0.4615	Csa_6G324880
6	15136272	snp	MODIFIER	59	68	0.3701	0.2809	0.6102	0.1618	-0.4484	Csa_6G324880
6	15136393	snp	MODIFIER	74	63	0.3518	0.2724	0.6081	0.0794	-0.5287	Csa_6G324880
6	15139481	snp	MODIFIER	42	42	0.381	0.3095	0.7143	0.1429	-0.5714	Csa_6G324890
6	15139484	indel	MODIFIER	43	56	0.3779	0.294	0.5581	0.0714	-0.4867	Csa_6G324890
6	15139583	snp	MODIFIER	43	63	0.3813	0.2872	0.6512	0.1746	-0.4766	Csa_6G324890
6	15139730	snp	MODIFIER	64	61	0.3642	0.2784	0.7188	0.1967	-0.522	Csa_6G324890
6	15140499	snp	LOW	48	60	0.3667	0.2792	0.7917	0.2167	-0.575	Csa_6G324890
6	15141090	snp	LOW	73	74	0.3464	0.2655	0.6849	0.2297	-0.4552	Csa_6G324890
6	15141473	snp	MODERATE	69	54	0.3623	0.277	0.5942	0.1667	-0.4275	Csa_6G324890
6	15145530	snp	MODIFIER	56	51	0.3666	0.2899	0.75	0.1373	-0.6127	Csa_6G324890
6	15146361	snp	MODIFIER	63	60	0.369	0.2802	0.6349	0.1833	-0.4516	Csa_6G324890
6	15147054	snp	MODIFIER	55	61	0.3666	0.2814	0.8	0.1148	-0.6852	Csa_6G325390
6	15147244	snp	LOW	58	62	0.366	0.2831	0.7241	0.1935	-0.5306	Csa_6G325400
6	15147511	indel	MODIFIER	74	66	0.3575	0.2731	0.7432	0.1667	-0.5766	Csa_6G325390
6	15147733	snp	MODIFIER	57	67	0.3726	0.2831	0.7719	0.1343	-0.6376	Csa_6G325390
6	15148130	snp	LOW	51	54	0.3693	0.293	0.5882	0.1667	-0.4216	Csa_6G325400
6	15148739	snp	MODERATE	36	41	0.4085	0.311	0.5833	0.1463	-0.437	Csa_6G325410
6	15149273	snp	MODIFIER	68	76	0.339	0.2647	0.7206	0.2105	-0.5101	Csa_6G325390
6	15149619	indel	MODIFIER	55	58	0.3508	0.2734	0.5273	0.069	-0.4583	Csa_6G325390
6	15150045	snp	MODIFIER	73	60	0.3486	0.2724	0.589	0.1	-0.489	Csa_6G325390
6	15157573	snp	MODIFIER	52	46	0.3838	0.2968	0.7308	0.2609	-0.4699	Csa_6G326910
6	15157977	snp	MODIFIER	64	56	0.3772	0.2835	0.6719	0.2857	-0.3862	Csa_6G326910
6	15158676	snp	MODIFIER	60	49	0.3735	0.2864	0.75	0.1837	-0.5663	Csa_6G326910
6	15158794	snp	MODIFIER	60	50	0.3833	0.2933	0.7333	0.22	-0.5133	Csa_6G326910
6	15159259	snp	MODIFIER	70	47	0.3733	0.2815	0.6857	0.234	-0.4517	Csa_6G326910
6	15160627	snp	MODIFIER	64	62	0.3523	0.2722	0.6406	0.2581	-0.3826	Csa_6G326920
6	15160764	snp	MODIFIER	70	49	0.3612	0.2776	0.7429	0.2245	-0.5184	Csa_6G326920
6	15160916	snp	MODIFIER	53	51	0.3807	0.2878	0.6792	0.1961	-0.4832	Csa_6G326920
6	15161497	snp	MODIFIER	66	68	0.3578	0.2732	0.6061	0.1912	-0.4149	Csa_6G326920
6	15162186	snp	MODIFIER	61	51	0.3652	0.2899	0.7705	0.2549	-0.5156	Csa_6G326920
6	15163046	snp	MODIFIER	63	52	0.3773	0.2854	0.6984	0.2115	-0.4869	Csa_6G326920
6	15163850	snp	MODIFIER	69	63	0.3575	0.2767	0.6377	0.1587	-0.479	Csa_6G326930
6	15163875	snp	MODIFIER	68	57	0.3697	0.2815	0.6029	0.1228	-0.4801	Csa_6G326930
6	15164265	indel	MODIFIER	54	57	0.3704	0.2827	0.6667	0.2281	-0.4386	Csa_6G326930
6	15165270	snp	MODIFIER	66	55	0.3697	0.2758	0.6667	0.2182	-0.4485	Csa_6G326930
6	15165891	snp	MODIFIER	45	36	0.4	0.3056	0.6444	0.0833	-0.5611	Csa_6G326930
6	15166405	snp	LOW	59	50	0.3793	0.2827	0.6271	0.16	-0.4671	Csa_6G326920
6	15166555	snp	MODIFIER	54	61	0.3637	0.2832	0.5741	0.1803	-0.3937	Csa_6G326930
6	15167279	snp	MODIFIER	67	66	0.3528	0.2777	0.6716	0.2273	-0.4444	Csa_6G326930
6	15167671	indel	MODIFIER	69	83	0.344	0.2644	0.5652	0.1928	-0.3724	Csa_6G326920
6	15169297	snp	MODIFIER	51	50	0.3686	0.2871	0.6078	0.14	-0.4678	Csa_6G326920
6	15171818	snp	MODIFIER	57	77	0.3465	0.275	0.5965	0.1429	-0.4536	Csa_6G326930
6	15171846	indel	MODIFIER	48	81	0.3565	0.2785	0.4583	0.0988	-0.3596	Csa_6G326930
6	15171913	snp	MODIFIER	46	79	0.3649	0.2815	0.4783	0.0759	-0.4023	Csa_6G326930
6	15172048	snp	MODIFIER	61	62	0.3506	0.2832	0.6885	0.1935	-0.495	Csa_6G326930
6	15172264	snp	MODIFIER	53	69	0.356	0.2765	0.5849	0.1739	-0.411	Csa_6G326930
6	15172459	snp	MODIFIER	64	52	0.3702	0.2849	0.6719	0.25	-0.4219	Csa_6G326930
6	15173032	snp	MODIFIER	54	55	0.3751	0.2855	0.5741	0.1818	-0.3923	Csa_6G326930
6	15173432	indel	MODIFIER	60	78	0.3551	0.2731	0.55	0.1667	-0.3833	Csa_6G326930
6	15173516	snp	MODIFIER	54	65	0.3621	0.2789	0.6852	0.1385	-0.5467	Csa_6G326930
6	15177026	indel	MODIFIER	51	68	0.3676	0.2794	0.4706	0.0588	-0.4118	Csa_6G327430
6	15177046	snp	MODIFIER	47	61	0.3627	0.2808	0.5106	0.082	-0.4287	Csa_6G327430
6	15177169	snp	MODIFIER	53	63	0.3747	0.2803	0.5472	0.1111	-0.4361	Csa_6G327430
6	15177629	snp	MODIFIER	74	73	0.3464	0.2655	0.6622	0.2329	-0.4293	Csa_6G327430
6	15178692	snp	MODIFIER	58	64	0.3712	0.2812	0.7069	0.25	-0.4569	Csa_6G327430
6	15179016	indel	MODIFIER	41	62	0.3847	0.2962	0.5854	0.0968	-0.4886	Csa_6G327430
6	15179572	snp	MODIFIER	36	55	0.3864	0.2975	0.6389	0.2182	-0.4207	Csa_6G327440
6	15179671	snp	LOW	37	56	0.3904	0.3002	0.6757	0.1607	-0.515	Csa_6G327440
6	15180859	indel	MODIFIER	30	21	0.4476	0.3524	0.7333	0.1429	-0.5905	Csa_6G327430
6	15181361	snp	MODIFIER	36	67	0.3897	0.2935	0.5278	0.0896	-0.4382	Csa_6G327430
6	15181740	snp	MODIFIER	48	64	0.3854	0.2917	0.5417	0.1406	-0.401	Csa_6G327440
6	15181951	snp	MODIFIER	64	64	0.3594	0.2812	0.5781	0.1719	-0.4062	Csa_6G327440
6	15183010	snp	MODIFIER	62	70	0.3581	0.2751	0.629	0.1714	-0.4576	Csa_6G327440
6	15183106	snp	MODIFIER	61	67	0.3543	0.2797	0.623	0.0597	-0.5632	Csa_6G327440
6	15184537	indel	MODIFIER	55	63	0.3688	0.2892	0.6182	0.1905	-0.4277	Csa_6G327440
6	15184831	snp	MODIFIER	59	70	0.362	0.277	0.6102	0.1	-0.5102	Csa_6G327440-Csa_6G327940
6	15184915	snp	MODIFIER	48	80	0.3583	0.2792	0.5625	0.1875	-0.375	Csa_6G327440-Csa_6G327940
6	15185491	snp	MODIFIER	59	82	0.3541	0.2728	0.5593	0.1951	-0.3642	Csa_6G327440-Csa_6G327940
6	15186151	snp	MODIFIER	66	59	0.3606	0.2786	0.6667	0.1864	-0.4802	Csa_6G327440-Csa_6G327940
6	15186266	snp	MODIFIER	46	48	0.3804	0.2944	0.5435	0.1458	-0.3976	Csa_6G327440-Csa_6G327940
6	15187170	snp	MODIFIER	75	70	0.3619	0.279	0.5333	0.1429	-0.3905	Csa_6G327440-Csa_6G327940
6	15187862	snp	MODIFIER	58	73	0.371	0.2787	0.6207	0.2466	-0.3741	Csa_6G327440-Csa_6G327940
6	15188096	snp	MODIFIER	56	55	0.3711	0.2808	0.5536	0.1818	-0.3718	Csa_6G327440-Csa_6G327940
6	15188397	indel	MODIFIER	72	68	0.3529	0.2712	0.5556	0.1029	-0.4526	Csa_6G327440-Csa_6G327940
6	15188481	snp	MODIFIER	81	61	0.3631	0.273	0.6914	0.1967	-0.4946	Csa_6G327440-Csa_6G327940
6	15189207	snp	MODIFIER	54	48	0.3819	0.2963	0.6852	0.1875	-0.4977	Csa_6G327440-Csa_6G327940
6	15189635	snp	MODIFIER	55	77	0.361	0.2779	0.6545	0.1818	-0.4727	Csa_6G327440-Csa_6G327940
6	15190120	indel	MODIFIER	78	65	0.3462	0.2692	0.6026	0.1538	-0.4487	Csa_6G327440-Csa_6G327940
6	15190787	snp	MODIFIER	86	56	0.3555	0.2733	0.593	0.125	-0.468	Csa_6G327440-Csa_6G327940
6	15191501	snp	MODIFIER	48	47	0.3905	0.3027	0.6667	0.234	-0.4326	Csa_6G327440-Csa_6G327940
6	15191640	snp	MODIFIER	72	52	0.3611	0.2788	0.5972	0.1731	-0.4241	Csa_6G327440-Csa_6G327940
6	15192097	snp	MODIFIER	78	77	0.3546	0.2769	0.6795	0.1818	-0.4977	Csa_6G327440-Csa_6G327940
6	15192295	snp	MODIFIER	53	54	0.3644	0.2893	0.7925	0.2037	-0.5887	Csa_6G327440-Csa_6G327940
6	15192469	indel	MODIFIER	60	38	0.3816	0.2912	0.8833	0.4211	-0.4623	Csa_6G327440-Csa_6G327940
6	15192471	snp	MODIFIER	59	34	0.3998	0.3036	0.8475	0.3529	-0.4945	Csa_6G327440-Csa_6G327940
6	15192594	snp	MODIFIER	51	57	0.3736	0.2879	0.6471	0.1579	-0.4892	Csa_6G327440-Csa_6G327940
6	15192712	indel	MODIFIER	60	79	0.3715	0.2749	0.6667	0.2532	-0.4135	Csa_6G327440-Csa_6G327940
6	15192886	snp	MODIFIER	63	63	0.381	0.2857	0.5714	0.1429	-0.4286	Csa_6G327440-Csa_6G327940
6	15197631	snp	MODIFIER	44	44	0.3864	0.2955	0.4091	0.0227	-0.3864	Csa_6G327940
6	15197731	snp	MODIFIER	54	52	0.3632	0.2856	0.6852	0.0385	-0.6467	Csa_6G327940
6	15197899	snp	MODIFIER	46	54	0.3905	0.2907	0.6957	0.1111	-0.5845	Csa_6G327940
6	15198109	snp	MODIFIER	30	57	0.3982	0.3105	0.6667	0.1579	-0.5088	Csa_6G327940
6	15198704	snp	MODIFIER	71	61	0.362	0.2775	0.6479	0.1639	-0.484	Csa_6G327940
6	15198873	snp	MODIFIER	77	69	0.3565	0.2786	0.6623	0.2464	-0.416	Csa_6G327940
6	15199566	snp	LOW	65	38	0.3874	0.2862	0.5692	0.1579	-0.4113	Csa_6G327940
6	15200398	snp	MODIFIER	32	41	0.4047	0.3178	0.7188	0.1707	-0.548	Csa_6G327940
6	15201436	snp	MODIFIER	66	62	0.3583	0.2747	0.7576	0.2097	-0.5479	Csa_6G327940
6	15203679	snp	MODIFIER	63	61	0.3588	0.2753	0.7778	0.3279	-0.4499	Csa_6G327940
6	15203917	snp	MODIFIER	72	46	0.3665	0.2832	0.75	0.3261	-0.4239	Csa_6G327940
6	15203964	indel	MODIFIER	71	35	0.3899	0.3026	0.8451	0.4	-0.4451	Csa_6G327940
6	15204265	snp	MODIFIER	38	37	0.3876	0.3094	0.7105	0.2432	-0.4673	Csa_6G327940
6	15204800	snp	MODIFIER	31	16	0.4879	0.3649	0.9355	0.25	-0.6855	Csa_6G327940
6	15205251	snp	MODIFIER	57	32	0.4068	0.3076	0.7895	0.2188	-0.5707	Csa_6G327940
6	15205391	snp	MODIFIER	67	50	0.3663	0.2866	0.6418	0.24	-0.4018	Csa_6G327950
6	15206663	snp	MODIFIER	50	55	0.3909	0.2873	0.76	0.2545	-0.5055	Csa_6G327950
6	15206752	snp	MODIFIER	47	48	0.3905	0.3027	0.7447	0.25	-0.4947	Csa_6G327950
6	15207093	snp	MODIFIER	43	44	0.3816	0.2902	0.8837	0.5	-0.3837	Csa_6G327960
6	15207541	snp	MODIFIER	56	63	0.3671	0.2837	0.7143	0.2063	-0.5079	Csa_6G327950
6	15207617	indel	MODIFIER	55	68	0.3588	0.2757	0.7636	0.2794	-0.4842	Csa_6G327950
6	15207677	snp	MODIFIER	54	68	0.3546	0.2696	0.7593	0.2059	-0.5534	Csa_6G327950
6	15207810	snp	MODIFIER	52	60	0.3538	0.2821	0.6923	0.2333	-0.459	Csa_6G327950
6	15208239	snp	MODIFIER	49	25	0.4131	0.3298	0.8571	0.44	-0.4171	Csa_6G327950
6	15208354	indel	MODIFIER	71	75	0.3546	0.2672	0.7183	0.2933	-0.425	Csa_6G327950
6	15208436	indel	MODIFIER	77	78	0.3546	0.2769	0.7532	0.2821	-0.4712	Csa_6G327950
6	15209168	snp	MODIFIER	54	68	0.3546	0.2696	0.6667	0.1912	-0.4755	Csa_6G327960
6	15209414	snp	MODIFIER	63	55	0.3688	0.2892	0.7143	0.2182	-0.4961	Csa_6G327960
6	15210068	snp	MODIFIER	48	24	0.4167	0.3125	0.8542	0.375	-0.4792	Csa_6G327950
6	15210189	snp	MODIFIER	65	42	0.3982	0.289	0.7077	0.1429	-0.5648	Csa_6G327950
6	15210764	indel	MODIFIER	66	50	0.3806	0.2824	0.7424	0.32	-0.4224	Csa_6G327950
6	15211937	indel	MODIFIER	47	59	0.3718	0.2874	0.7234	0.2881	-0.4353	Csa_6G327950
6	15212561	snp	MODIFIER	88	54	0.3468	0.2685	0.6477	0.2407	-0.407	Csa_6G327960
6	15213627	indel	MODIFIER	39	35	0.4234	0.3209	0.7179	0.2571	-0.4608	Csa_6G327950
6	15213701	snp	MODIFIER	35	32	0.4304	0.3214	0.7714	0.25	-0.5214	Csa_6G327950
6	15214047	snp	MODIFIER	76	52	0.3654	0.2804	0.6579	0.2115	-0.4464	Csa_6G327950
6	15214350	indel	MODIFIER	68	64	0.3483	0.273	0.6765	0.2344	-0.4421	Csa_6G327950
6	15214758	snp	MODIFIER	52	51	0.3801	0.2821	0.7308	0.3333	-0.3974	Csa_6G327950
6	15215163	indel	MODIFIER	56	41	0.3811	0.2901	0.8393	0.3171	-0.5222	Csa_6G327960
6	15215713	indel	MODIFIER	56	65	0.3709	0.281	0.6964	0.2	-0.4964	Csa_6G327960
6	15218345	indel	MODIFIER	66	32	0.3845	0.3049	0.8485	0.375	-0.4735	Csa_6G327970
6	15218913	snp	MODIFIER	59	48	0.3732	0.2899	0.7458	0.2917	-0.4541	Csa_6G327970
6	15219524	snp	MODIFIER	44	42	0.3766	0.3019	0.8409	0.2143	-0.6266	Csa_6G327970
6	15220538	indel	MODIFIER	64	57	0.3679	0.2802	0.8125	0.2982	-0.5143	Csa_6G327970
6	15220638	indel	MODIFIER	53	54	0.3644	0.2893	0.8679	0.2778	-0.5901	Csa_6G327970
6	15220645	snp	MODIFIER	61	47	0.3627	0.2808	0.7377	0.2766	-0.4611	Csa_6G327970
6	15221049	snp	MODIFIER	68	60	0.3618	0.2784	0.7206	0.25	-0.4706	Csa_6G327970
6	15222599	snp	MODIFIER	75	49	0.3668	0.2789	0.72	0.1633	-0.5567	Csa_6G327970
6	15223778	snp	MODIFIER	63	53	0.3747	0.2803	0.7619	0.2264	-0.5355	Csa_6G327970
6	15224034	snp	MODIFIER	55	47	0.3721	0.2928	0.8	0.234	-0.566	Csa_6G327970
6	15224811	snp	MODIFIER	50	33	0.397	0.3061	0.8	0.3939	-0.4061	Csa_6G327970
6	15226368	snp	MODIFIER	34	28	0.4202	0.3256	0.7941	0.3214	-0.4727	Csa_6G327970-Csa_6G330470
6	15226911	snp	MODIFIER	49	34	0.3998	0.3067	0.7143	0.2941	-0.4202	Csa_6G327970-Csa_6G330470
6	15234178	snp	MODIFIER	54	65	0.3621	0.2789	0.6852	0.3077	-0.3775	Csa_6G330470
6	15236117	indel	MODIFIER	47	62	0.3686	0.2841	0.5532	0.1129	-0.4403	Csa_6G330470
6	15237367	snp	LOW	60	67	0.3522	0.2786	0.5667	0.0746	-0.492	Csa_6G330470
6	15238215	snp	MODIFIER	57	54	0.3704	0.2827	0.5965	0.1296	-0.4669	Csa_6G330470
6	15240031	indel	MODIFIER	53	49	0.3824	0.2961	0.5283	0.1429	-0.3854	Csa_6G330470
6	15240083	snp	MODIFIER	50	38	0.3905	0.3063	0.68	0.2895	-0.3905	Csa_6G330470
6	15240610	snp	MODIFIER	45	49	0.39	0.2957	0.5333	0.1429	-0.3905	Csa_6G330470
6	15242191	indel	MODIFIER	53	45	0.3883	0.2994	0.5849	0.1778	-0.4071	Csa_6G330470
6	15243530	indel	MODIFIER	37	54	0.3949	0.3023	0.4595	0.0556	-0.4039	Csa_6G330980
6	15244065	snp	MODIFIER	61	53	0.3712	0.2833	0.7213	0.2264	-0.4949	Csa_6G330980
6	15244954	snp	LOW	70	57	0.3699	0.2789	0.6143	0.2281	-0.3862	Csa_6G330970
6	15245107	snp	MODERATE	49	37	0.3828	0.2945	0.6327	0.2432	-0.3894	Csa_6G330970
6	15245246	snp	MODIFIER	48	27	0.4028	0.3171	0.8542	0.4444	-0.4097	Csa_6G330980
6	15245707	snp	LOW	50	50	0.38	0.3	0.68	0.04	-0.64	Csa_6G330970
6	15246057	snp	MODIFIER	40	64	0.3875	0.2938	0.525	0.1094	-0.4156	Csa_6G330970
6	15246391	indel	MODIFIER	58	53	0.3754	0.2811	0.5862	0.1321	-0.4541	Csa_6G330970
6	15247070	snp	LOW	62	64	0.3523	0.2722	0.6935	0.3281	-0.3654	Csa_6G330980
6	15247354	snp	MODIFIER	45	68	0.3879	0.2915	0.5778	0.1324	-0.4454	Csa_6G330970
6	15247458	snp	MODIFIER	62	41	0.3847	0.2962	0.629	0.0732	-0.5559	Csa_6G330970
6	15248784	snp	MODIFIER	53	60	0.3692	0.2871	0.6792	0.25	-0.4292	Csa_6G330970
6	15248827	indel	MODIFIER	51	59	0.3679	0.2822	0.6863	0.2203	-0.4659	Csa_6G330970
6	15250947	snp	MODIFIER	66	67	0.3528	0.2777	0.5606	0.1791	-0.3815	Csa_6G330970
6	15254503	snp	MODIFIER	25	36	0.4267	0.3311	0.56	0.0833	-0.4767	Csa_6G331000
6	15254738	indel	MODIFIER	59	44	0.3775	0.2916	0.6441	0.2273	-0.4168	Csa_6G330990
6	15254739	indel	MODIFIER	59	44	0.3775	0.2916	0.678	0.2273	-0.4507	Csa_6G330990
6	15254895	snp	MODIFIER	40	41	0.3854	0.3079	0.675	0.0976	-0.5774	Csa_6G330990
6	15255400	snp	MODIFIER	61	52	0.3701	0.2825	0.6557	0.25	-0.4057	Csa_6G330990
6	15256344	snp	MODIFIER	46	46	0.3913	0.3043	0.5	0.087	-0.413	Csa_6G330990
6	15256533	indel	MODIFIER	69	63	0.3575	0.2767	0.5942	0.1429	-0.4513	Csa_6G330990
6	15256586	indel	MODIFIER	72	64	0.3681	0.2778	0.5556	0.1562	-0.3993	Csa_6G330990
6	15258012	indel	MODIFIER	54	83	0.3608	0.2782	0.5185	0.1566	-0.3619	Csa_6G330990
6	15258067	snp	MODIFIER	47	71	0.3641	0.2865	0.5745	0.1549	-0.4195	Csa_6G330990
6	15258218	snp	MODIFIER	63	77	0.3521	0.2684	0.5714	0.1948	-0.3766	Csa_6G330990
6	15258281	indel	MODIFIER	57	74	0.3639	0.2788	0.5614	0.1486	-0.4128	Csa_6G330990
6	15258338	indel	MODIFIER	60	52	0.3538	0.2821	0.4333	0.0192	-0.4141	Csa_6G330990
6	15258344	snp	MODIFIER	57	61	0.367	0.2778	0.6316	0.082	-0.5496	Csa_6G330990
6	15258377	snp	MODIFIER	73	61	0.3598	0.2751	0.6301	0.1311	-0.499	Csa_6G330990
6	15259434	snp	MODIFIER	57	51	0.3736	0.2879	0.8246	0.1961	-0.6285	Csa_6G331000
6	15259886	indel	MODIFIER	66	50	0.3806	0.2824	0.8939	0.42	-0.4739	Csa_6G331010
6	15262632	indel	MODIFIER	59	52	0.3748	0.2842	0.5593	0.0962	-0.4632	Csa_6G331010
6	15262638	indel	MODIFIER	59	53	0.361	0.2837	0.5593	0.1321	-0.4272	Csa_6G331010
6	15262896	snp	MODIFIER	58	53	0.3754	0.2811	0.6724	0.1887	-0.4837	Csa_6G331010
6	15263154	snp	MODIFIER	55	53	0.3695	0.2806	0.7818	0.2264	-0.5554	Csa_6G331010
6	15263447	snp	MODIFIER	48	58	0.3664	0.2874	0.6042	0.1897	-0.4145	Csa_6G331010
6	15265375	snp	MODIFIER	51	43	0.3876	0.3019	0.7059	0.2326	-0.4733	Csa_6G331010
6	15266212	indel	MODIFIER	63	61	0.3588	0.2753	0.4921	0.0492	-0.4429	Csa_6G331010
6	15266532	indel	MODIFIER	57	45	0.3789	0.2889	0.7193	0.2222	-0.4971	Csa_6G331010
6	15266545	indel	MODIFIER	53	40	0.3792	0.2976	0.6604	0.125	-0.5354	Csa_6G331010
6	15266615	snp	MODIFIER	35	37	0.3915	0.3089	0.5143	0.0541	-0.4602	Csa_6G331010
6	15266642	snp	MODIFIER	22	30	0.4636	0.3576	0.5	0	-0.5	Csa_6G331010
6	15278598	indel	MODIFIER	66	72	0.3535	0.2778	0.6212	0.2083	-0.4129	Csa_6G331010-Csa_6G335510
6	15280908	snp	MODIFIER	70	55	0.374	0.2753	0.7	0.2	-0.5	Csa_6G331010-Csa_6G335510
6	15293451	snp	MODIFIER	46	40	0.4109	0.3054	0.8261	0.325	-0.5011	Csa_6G331010-Csa_6G335510
6	15295820	indel	MODIFIER	56	59	0.3689	0.286	0.5179	0.1356	-0.3823	Csa_6G331010-Csa_6G335510
6	15301397	snp	MODIFIER	54	43	0.3829	0.2946	0.7037	0.1395	-0.5642	Csa_6G331010-Csa_6G335510
6	15304187	snp	MODIFIER	60	68	0.3618	0.2784	0.45	0.0735	-0.3765	Csa_6G331010-Csa_6G335510
6	15306604	indel	MODIFIER	88	74	0.3428	0.2666	0.6136	0.2162	-0.3974	Csa_6G331010-Csa_6G335510
6	15312265	snp	MODIFIER	63	64	0.37	0.2763	0.5873	0.1719	-0.4154	Csa_6G335510
6	15312408	snp	MODIFIER	70	66	0.3541	0.2758	0.6286	0.1515	-0.4771	Csa_6G335510
6	15324002	snp	MODIFIER	76	54	0.3538	0.2749	0.6711	0.1111	-0.5599	Csa_6G335510-Csa_6G336260
6	15325677	snp	MODIFIER	73	58	0.371	0.2787	0.726	0.2241	-0.5019	Csa_6G335510-Csa_6G336260
6	15332351	indel	MODIFIER	47	65	0.3849	0.2881	0.7021	0.2308	-0.4714	Csa_6G336260
6	15336803	snp	MODIFIER	76	66	0.36	0.2699	0.6579	0.1667	-0.4912	Csa_6G336260
6	15342021	indel	HIGH	46	39	0.3958	0.3049	0.5652	0.1282	-0.437	Csa_6G337010
6	15342088	snp	MODERATE	49	46	0.3855	0.2986	0.5918	0.1739	-0.4179	Csa_6G337010
6	15342482	snp	MODIFIER	53	49	0.3824	0.2961	0.6981	0.1429	-0.5553	Csa_6G337010
6	15342741	snp	MODERATE	47	53	0.3838	0.2939	0.6383	0.2075	-0.4308	Csa_6G337020
6	15343807	snp	MODIFIER	53	36	0.3836	0.2982	0.6415	0.1389	-0.5026	Csa_6G337020
6	15348306	indel	MODIFIER	49	50	0.3743	0.2927	0.6735	0.26	-0.4135	Csa_6G337520
6	15349097	snp	MODIFIER	56	44	0.375	0.2873	0.7321	0.3182	-0.414	Csa_6G337520
6	15356696	snp	MODIFIER	39	31	0.4086	0.3193	0.7179	0.2258	-0.4921	Csa_6G337520
6	15358046	snp	MODIFIER	33	44	0.4015	0.3106	0.7273	0.1818	-0.5455	Csa_6G337520
6	15358064	snp	MODIFIER	28	50	0.4029	0.3114	0.6429	0.18	-0.4629	Csa_6G337520
6	15358103	indel	MODIFIER	37	62	0.3701	0.2938	0.5405	0.1613	-0.3793	Csa_6G337520
6	15358436	indel	MODIFIER	65	50	0.36	0.2877	0.6769	0.22	-0.4569	Csa_6G337520-Csa_6G338020
6	15359257	snp	MODIFIER	43	41	0.4061	0.3086	0.6047	0.1707	-0.4339	Csa_6G337520-Csa_6G338020
6	15359286	snp	MODIFIER	43	46	0.3948	0.3064	0.4884	0.087	-0.4014	Csa_6G337520-Csa_6G338020
6	15360068	snp	MODIFIER	55	65	0.358	0.2755	0.5636	0.1692	-0.3944	Csa_6G337520-Csa_6G338020
6	15360270	snp	MODIFIER	79	67	0.3516	0.2688	0.6709	0.1194	-0.5515	Csa_6G337520-Csa_6G338020
6	15360453	snp	MODIFIER	30	24	0.45	0.35	0.5667	0.0833	-0.4833	Csa_6G337520-Csa_6G338020
6	15361217	snp	MODIFIER	74	41	0.3748	0.2881	0.7838	0.3415	-0.4423	Csa_6G337520-Csa_6G338020
6	15361279	snp	MODIFIER	73	49	0.3718	0.2838	0.863	0.3469	-0.5161	Csa_6G337520-Csa_6G338020
6	15361286	snp	MODIFIER	75	52	0.3636	0.2762	0.8667	0.3269	-0.5397	Csa_6G337520-Csa_6G338020
6	15363676	snp	MODIFIER	51	64	0.3738	0.2837	0.5882	0.125	-0.4632	Csa_6G338020
6	15367724	snp	MODIFIER	60	46	0.3674	0.2906	0.7167	0.2609	-0.4558	Csa_6G338020
6	15373731	snp	MODIFIER	38	38	0.4211	0.3158	0.6842	0.2632	-0.4211	Csa_6G338020
6	15375437	snp	MODIFIER	43	30	0.4209	0.3147	0.6977	0.2667	-0.431	Csa_6G338020
6	15377250	snp	MODIFIER	61	48	0.3716	0.2927	0.5902	0.1875	-0.4027	Csa_6G338020
6	15381234	indel	MODIFIER	65	55	0.358	0.2755	0.9231	0	-0.9231	Csa_6G338030
6	15391882	snp	MODIFIER	68	55	0.3588	0.2757	0.7353	0.1818	-0.5535	Csa_6G338030
6	15396615	snp	MODIFIER	77	52	0.3676	0.2815	0.7143	0.3077	-0.4066	Csa_6G338030-tRNA-SeC
6	15397535	indel	MODIFIER	59	45	0.3774	0.2885	0.7288	0.2889	-0.4399	Csa_6G338030-tRNA-SeC
6	15397566	snp	MODIFIER	53	34	0.3912	0.2969	0.8868	0.4118	-0.475	Csa_6G338030-tRNA-SeC
6	15397723	snp	MODIFIER	52	32	0.3942	0.3077	0.8846	0.3125	-0.5721	Csa_6G338030-tRNA-SeC
6	15397901	snp	MODIFIER	54	34	0.4063	0.3061	0.9074	0.3824	-0.5251	Csa_6G338030-tRNA-SeC
6	15399839	snp	MODIFIER	68	52	0.3699	0.2851	0.7647	0.2308	-0.5339	tRNA-SeC
6	15399979	snp	MODIFIER	67	38	0.3857	0.2962	0.7761	0.2632	-0.513	tRNA-SeC
6	15400071	snp	MODIFIER	61	55	0.3666	0.2814	0.7869	0.2182	-0.5687	tRNA-SeC
6	15400849	snp	MODIFIER	60	27	0.4037	0.313	0.8167	0.4074	-0.4093	tRNA-SeC
6	15401303	snp	MODIFIER	51	34	0.402	0.3039	0.9216	0.3529	-0.5686	tRNA-SeC
6	15401492	snp	MODIFIER	78	43	0.3852	0.2841	0.7692	0.2558	-0.5134	tRNA-SeC
6	15401653	snp	MODIFIER	75	28	0.3986	0.3052	0.76	0.25	-0.51	tRNA-SeC
6	15404514	snp	MODIFIER	71	55	0.3606	0.2802	0.7183	0.3273	-0.391	tRNA-SeC
6	15404580	indel	MODIFIER	65	64	0.3644	0.2856	0.7692	0.2969	-0.4724	tRNA-SeC
6	15404935	indel	MODIFIER	51	32	0.3971	0.3076	0.8039	0.3438	-0.4602	Csa_6G338040
6	15405063	snp	MODIFIER	53	48	0.3707	0.2893	0.6981	0.125	-0.5731	Csa_6G338040
6	15405480	indel	MODIFIER	66	61	0.3579	0.2757	0.7727	0.2787	-0.494	Csa_6G338040
6	15405522	snp	MODIFIER	59	49	0.375	0.2937	0.8305	0.2449	-0.5856	Csa_6G338040
6	15406619	snp	LOW	48	36	0.4028	0.2986	0.8958	0.3333	-0.5625	Csa_6G338040
6	15406682	snp	LOW	41	38	0.3954	0.3068	0.8537	0.3947	-0.4589	Csa_6G338040
6	15407591	snp	MODIFIER	62	62	0.371	0.2742	0.6613	0.1774	-0.4839	Csa_6G338040
6	15408748	snp	MODIFIER	39	35	0.4234	0.3209	0.7949	0.3429	-0.452	tRNA-SeC
6	15409046	snp	MODIFIER	55	47	0.3721	0.2928	0.7636	0.383	-0.3807	tRNA-SeC
6	15409164	snp	MODIFIER	48	42	0.3988	0.3036	0.8333	0.4286	-0.4048	tRNA-SeC
6	15409583	snp	MODIFIER	51	23	0.4211	0.3257	0.902	0.4348	-0.4672	Csa_6G338050
6	15409926	snp	MODIFIER	63	33	0.3911	0.3016	0.8095	0.3636	-0.4459	Csa_6G338050
6	15410417	snp	MODIFIER	54	42	0.3836	0.3016	0.9074	0.4286	-0.4788	Csa_6G338050
6	15410758	indel	MODIFIER	55	46	0.3719	0.285	0.8545	0.3913	-0.4632	Csa_6G338050
6	15410808	snp	MODIFIER	53	53	0.3774	0.283	0.7925	0.283	-0.5094	Csa_6G338050
6	15410995	snp	MODIFIER	77	64	0.3602	0.2744	0.6883	0.1875	-0.5008	Csa_6G338050
6	15411111	snp	MODIFIER	76	57	0.364	0.2719	0.7237	0.1228	-0.6009	Csa_6G338050
6	15411350	snp	MODIFIER	56	31	0.3992	0.3093	0.75	0.2581	-0.4919	Csa_6G338050
6	15411478	indel	MODIFIER	50	23	0.4226	0.3191	0.94	0.3043	-0.6357	Csa_6G338050
6	15411494	snp	MODIFIER	56	31	0.3992	0.3093	0.8571	0.2258	-0.6313	Csa_6G338050
6	15412298	snp	MODIFIER	57	57	0.3684	0.2807	0.6842	0.193	-0.4912	Csa_6G338050
6	15412437	snp	MODIFIER	72	62	0.3674	0.2742	0.7361	0.2258	-0.5103	Csa_6G338050
6	15412598	snp	MODIFIER	79	67	0.3516	0.2688	0.6709	0.2239	-0.447	Csa_6G338050
6	15414196	snp	MODIFIER	68	62	0.3714	0.2775	0.6618	0.1774	-0.4843	Csa_6G338050
6	15416294	snp	LOW	42	62	0.3825	0.2957	0.619	0.2097	-0.4094	Csa_6G338050
6	15416627	snp	LOW	61	46	0.3728	0.2808	0.7049	0.2391	-0.4658	Csa_6G338050
6	15416955	snp	MODIFIER	45	54	0.3778	0.2926	0.7111	0.3148	-0.3963	Csa_6G338050
6	15417201	indel	MODIFIER	38	44	0.3959	0.3014	0.7895	0.25	-0.5395	Csa_6G338050
6	15417581	snp	MODIFIER	78	40	0.3667	0.2891	0.6154	0.225	-0.3904	Csa_6G338050
6	15418344	snp	MODIFIER	79	59	0.3531	0.2688	0.6582	0.1525	-0.5057	Csa_6G338050
6	15418518	snp	MODIFIER	71	57	0.3667	0.2795	0.7746	0.2281	-0.5466	Csa_6G338050
6	15418644	indel	MODIFIER	94	84	0.3364	0.2561	0.6489	0.2738	-0.3751	Csa_6G338050
6	15422042	snp	MODIFIER	63	52	0.3773	0.2854	0.6825	0.25	-0.4325	Csa_6G338060
6	15423867	indel	MODIFIER	68	72	0.3529	0.2712	0.6912	0.2361	-0.4551	Csa_6G338060
6	15423936	indel	MODIFIER	61	75	0.3593	0.2763	0.6557	0.1867	-0.4691	Csa_6G338060
6	15424439	snp	MODIFIER	41	32	0.4047	0.3178	0.7073	0.2812	-0.4261	Csa_6G338060
6	15424792	snp	MODIFIER	62	52	0.3697	0.2897	0.6774	0.2115	-0.4659	Csa_6G338070
6	15424943	indel	MODIFIER	82	62	0.3564	0.2714	0.7317	0.2258	-0.5059	Csa_6G338070
6	15425154	snp	MODIFIER	79	78	0.3366	0.2616	0.7089	0.1923	-0.5166	Csa_6G338070
6	15425405	snp	MODIFIER	68	78	0.3394	0.2662	0.5588	0.1795	-0.3793	Csa_6G338070
6	15425616	snp	MODIFIER	62	64	0.3523	0.2722	0.6129	0.1719	-0.441	Csa_6G338070
6	15425880	snp	MODIFIER	58	46	0.3808	0.2909	0.7069	0.1739	-0.533	Csa_6G338070
6	15426007	snp	MODIFIER	49	51	0.3786	0.2961	0.7755	0.1961	-0.5794	Csa_6G338070
6	15426097	indel	MODIFIER	59	59	0.3559	0.2712	0.7119	0.3051	-0.4068	Csa_6G338070
6	15426227	snp	MODIFIER	69	57	0.3539	0.2784	0.7391	0.1579	-0.5812	Csa_6G338070
6	15427427	indel	MODERATE	59	45	0.3774	0.2885	0.7458	0.3111	-0.4347	Csa_6G338080
6	15427571	snp	MODERATE	59	44	0.3775	0.2916	0.7288	0.2045	-0.5243	Csa_6G338080
6	15428033	snp	MODIFIER	32	30	0.4458	0.3271	0.7188	0.2667	-0.4521	Csa_6G338070
6	15428362	snp	MODIFIER	71	50	0.3679	0.2856	0.6761	0.28	-0.3961	Csa_6G338080
6	15428570	snp	MODIFIER	52	35	0.3973	0.3099	0.6731	0.2	-0.4731	Csa_6G338080
6	15428601	indel	MODIFIER	59	54	0.3647	0.2831	0.7458	0.2593	-0.4865	Csa_6G338080
6	15429061	indel	MODIFIER	56	43	0.3779	0.294	0.6964	0.2326	-0.4639	Csa_6G338080
6	15429081	snp	MODIFIER	57	47	0.3826	0.29	0.7193	0.2128	-0.5065	Csa_6G338080
6	15430255	snp	MODIFIER	63	54	0.3677	0.2804	0.7302	0.2407	-0.4894	Csa_6G338080
6	15430320	snp	MODIFIER	63	39	0.3846	0.2955	0.8095	0.3333	-0.4762	Csa_6G338080
6	15430572	snp	MODIFIER	64	51	0.3738	0.2837	0.8438	0.2745	-0.5692	Csa_6G338080
6	15430629	snp	MODIFIER	56	37	0.3904	0.3002	0.8571	0.4054	-0.4517	Csa_6G338080
6	15431396	snp	MODIFIER	52	29	0.4052	0.313	0.8077	0.3448	-0.4629	Csa_6G338080
6	15431589	snp	MODIFIER	78	68	0.3394	0.2662	0.6026	0.2059	-0.3967	Csa_6G338080
6	15431904	snp	MODIFIER	63	74	0.3518	0.2724	0.6667	0.2162	-0.4505	Csa_6G338080
6	15432049	snp	MODIFIER	59	66	0.3606	0.2786	0.661	0.197	-0.464	Csa_6G338080
6	15432677	snp	MODIFIER	54	63	0.3677	0.2804	0.7593	0.1905	-0.5688	Csa_6G338080
6	15434179	snp	MODIFIER	61	35	0.3948	0.3012	0.7869	0.2571	-0.5297	Csa_6G338080-Csa_6G338090
6	15434417	snp	MODIFIER	78	46	0.3562	0.2793	0.7308	0.2174	-0.5134	Csa_6G338080-Csa_6G338090
6	15434602	snp	MODIFIER	73	56	0.3581	0.2742	0.726	0.1786	-0.5475	Csa_6G338080-Csa_6G338090
6	15434793	snp	MODIFIER	69	63	0.3575	0.2767	0.6087	0.2063	-0.4023	Csa_6G338080-Csa_6G338090
6	15435231	snp	MODIFIER	54	49	0.3738	0.2974	0.7778	0.3265	-0.4512	Csa_6G338090
6	15435509	snp	MODIFIER	59	36	0.4002	0.2999	0.7966	0.2778	-0.5188	Csa_6G338090
6	15437736	snp	MODIFIER	48	31	0.4066	0.3044	0.8958	0.4839	-0.412	Csa_6G338090
6	15437874	indel	MODIFIER	74	67	0.3495	0.2676	0.7162	0.2388	-0.4774	Csa_6G338090
6	15437936	snp	MODIFIER	65	63	0.3629	0.2801	0.6923	0.1746	-0.5177	Csa_6G338090
6	15438094	snp	MODIFIER	61	35	0.3948	0.3012	0.7705	0.3143	-0.4562	Csa_6G338090
6	15438178	snp	MODIFIER	63	46	0.3765	0.2864	0.746	0.2826	-0.4634	Csa_6G338090
6	15439058	indel	MODIFIER	49	40	0.3781	0.2985	0.7347	0.225	-0.5097	Csa_6G338090
6	15439630	snp	MODIFIER	38	41	0.3954	0.3068	0.7632	0.1951	-0.568	Csa_6G338090
6	15440072	snp	LOW	35	14	0.4714	0.3714	0.7714	0.1429	-0.6286	Csa_6G338090
6	15441260	snp	MODIFIER	53	25	0.4136	0.317	0.7547	0.24	-0.5147	Csa_6G338090
6	15441401	indel	MODIFIER	80	63	0.3609	0.2714	0.65	0.2063	-0.4437	Csa_6G338090
6	15441577	snp	MODIFIER	94	69	0.3466	0.2721	0.6489	0.1449	-0.504	Csa_6G338090
6	15441838	indel	MODIFIER	68	57	0.3697	0.2815	0.7353	0.3509	-0.3844	Csa_6G338090
6	15441858	snp	MODIFIER	58	46	0.3808	0.2909	0.7069	0.2826	-0.4243	Csa_6G338090
6	15441966	indel	MODIFIER	61	44	0.3703	0.291	0.8689	0.4318	-0.437	Csa_6G338090
6	15441991	snp	MODIFIER	47	33	0.3991	0.3082	0.8298	0.3939	-0.4358	Csa_6G338090
6	15442085	snp	MODIFIER	53	42	0.3747	0.2942	0.6792	0.2143	-0.465	Csa_6G338090
6	15442784	indel	MODIFIER	49	62	0.367	0.2864	0.7143	0.2581	-0.4562	Csa_6G338090
6	15444106	snp	MODIFIER	54	38	0.3908	0.3012	0.7778	0.1842	-0.5936	Csa_6G338090
6	15444192	snp	MODIFIER	57	46	0.3883	0.2929	0.7544	0.2826	-0.4718	Csa_6G338090
6	15445481	snp	MODIFIER	46	55	0.3719	0.285	0.7391	0.3273	-0.4119	Csa_6G338090
6	15445807	snp	MODIFIER	49	49	0.3878	0.3061	0.7347	0.2041	-0.5306	Csa_6G338090
6	15446005	snp	MODIFIER	69	60	0.3623	0.2768	0.6957	0.2	-0.4957	Csa_6G338090-Csa_6G338100
6	15446198	snp	MODIFIER	81	51	0.3529	0.2738	0.7778	0.2549	-0.5229	Csa_6G338090-Csa_6G338100
6	15446389	snp	MODIFIER	97	68	0.3466	0.267	0.7732	0.3088	-0.4644	Csa_6G338090-Csa_6G338100
6	15446990	snp	MODIFIER	69	60	0.3623	0.2768	0.6377	0.2	-0.4377	Csa_6G338090-Csa_6G338100
6	15447925	indel	MODIFIER	53	38	0.3937	0.2994	0.7736	0.3158	-0.4578	Csa_6G338090-Csa_6G338100
6	15448037	indel	MODIFIER	79	46	0.3649	0.2815	0.6962	0.2174	-0.4788	Csa_6G338090-Csa_6G338100
6	15448141	indel	MODIFIER	74	57	0.3639	0.2788	0.7432	0.2632	-0.4801	Csa_6G338090-Csa_6G338100
6	15449157	snp	MODIFIER	55	71	0.3606	0.2802	0.5818	0.0986	-0.4832	Csa_6G338090-Csa_6G338100
6	15450409	snp	MODIFIER	83	89	0.3368	0.2605	0.6506	0.2472	-0.4034	Csa_6G338090-Csa_6G338100
6	15451483	snp	MODIFIER	72	74	0.3446	0.2729	0.7083	0.1622	-0.5462	Csa_6G338090-Csa_6G338100
6	15452051	snp	MODIFIER	56	63	0.3671	0.2837	0.625	0.2381	-0.3869	Csa_6G338090-Csa_6G338100
6	15452188	indel	MODIFIER	60	51	0.3745	0.2853	0.75	0.2549	-0.4951	Csa_6G338090-Csa_6G338100
6	15452233	snp	MODIFIER	61	47	0.3627	0.2808	0.7541	0.1277	-0.6264	Csa_6G338090-Csa_6G338100
6	15452659	snp	MODIFIER	62	55	0.3683	0.2836	0.6935	0.2182	-0.4754	Csa_6G338090-Csa_6G338100
6	15453870	snp	MODIFIER	54	63	0.3677	0.2804	0.7222	0.127	-0.5952	Csa_6G338090-Csa_6G338100
6	15461431	snp	MODIFIER	63	49	0.3787	0.2857	0.6508	0.2653	-0.3855	Csa_6G338100
6	15467109	snp	MODIFIER	54	70	0.3667	0.2868	0.6852	0.2	-0.4852	Csa_6G338110
6	15494360	snp	MODIFIER	54	53	0.3644	0.2893	0.5926	0.1698	-0.4228	Csa_6G338140
6	15502135	snp	MODIFIER	58	37	0.3924	0.2987	0.8621	0.2432	-0.6188	Csa_6G338160
6	15502191	snp	MODIFIER	58	38	0.3848	0.2958	0.8103	0.2632	-0.5472	Csa_6G338160
6	15502670	snp	MODIFIER	64	57	0.3679	0.2802	0.7031	0.2456	-0.4575	Csa_6G338160
6	15502821	snp	MODERATE	48	57	0.375	0.2906	0.8542	0.2281	-0.6261	Csa_6G338160
6	15503298	snp	MODIFIER	59	52	0.3748	0.2842	0.678	0.2692	-0.4087	Csa_6G338160
6	15503430	snp	MODIFIER	42	42	0.381	0.3095	0.7857	0.3333	-0.4524	Csa_6G338160
6	15504739	snp	MODERATE	54	61	0.3637	0.2832	0.6852	0.1639	-0.5213	Csa_6G338160
6	15504914	snp	MODIFIER	74	78	0.351	0.2734	0.6622	0.1154	-0.5468	Csa_6G338160
6	15505200	snp	MODIFIER	56	85	0.3508	0.2729	0.6786	0.1412	-0.5374	Csa_6G338160
6	15505321	indel	MODIFIER	38	56	0.3891	0.3008	0.8158	0.2679	-0.5479	Csa_6G338160
6	15505490	snp	MODIFIER	52	67	0.3639	0.2827	0.7115	0.1493	-0.5623	Csa_6G338160
6	15505775	snp	MODIFIER	56	56	0.375	0.2857	0.7143	0.2321	-0.4821	Csa_6G338160
6	15506144	indel	MODIFIER	53	67	0.3658	0.2833	0.6038	0.209	-0.3948	Csa_6G338160
6	15506354	snp	MODIFIER	82	67	0.3506	0.2665	0.7195	0.194	-0.5255	Csa_6G338160
6	15508819	indel	MODIFIER	76	58	0.3575	0.2736	0.75	0.3621	-0.3879	Csa_6G338160
6	15508967	snp	MODIFIER	57	40	0.3969	0.3066	0.6491	0.15	-0.4991	Csa_6G338160
6	15509193	snp	MODIFIER	63	55	0.3688	0.2892	0.6508	0.1818	-0.469	Csa_6G338160
6	15509453	snp	MODIFIER	47	57	0.3826	0.29	0.617	0.1579	-0.4591	Csa_6G338160
6	15510065	snp	MODERATE	38	36	0.4035	0.3202	0.6842	0.2778	-0.4064	Csa_6G338660
6	15511334	snp	MODIFIER	31	53	0.3999	0.3135	0.5806	0.1698	-0.4108	Csa_6G338660
6	15511683	snp	MODIFIER	61	36	0.388	0.2933	0.8689	0.2778	-0.5911	Csa_6G338660
6	15511874	snp	MODIFIER	74	69	0.3539	0.2709	0.6351	0.2174	-0.4177	Csa_6G338660
6	15512174	indel	MODIFIER	76	52	0.3654	0.2804	0.7368	0.3077	-0.4291	Csa_6G338660
6	15512206	snp	MODIFIER	61	47	0.3627	0.2808	0.6557	0.1915	-0.4642	Csa_6G338660
6	15513125	snp	MODIFIER	67	44	0.3762	0.2931	0.791	0.2727	-0.5183	Csa_6G338660
6	15513204	snp	MODIFIER	64	46	0.3736	0.286	0.7656	0.3043	-0.4613	Csa_6G338660
6	15513317	snp	MODIFIER	73	23	0.408	0.3169	0.8493	0.3913	-0.458	Csa_6G338660
6	15513797	indel	MODIFIER	71	45	0.3768	0.2923	0.7606	0.3778	-0.3828	Csa_6G338670
6	15513816	snp	MODIFIER	58	39	0.3736	0.2971	0.7069	0.3333	-0.3736	Csa_6G338670
6	15514064	snp	LOW	53	44	0.3838	0.289	0.7547	0.25	-0.5047	Csa_6G338670
6	15514436	snp	MODIFIER	55	53	0.3695	0.2806	0.6182	0.1887	-0.4295	Csa_6G338660
6	15514581	snp	LOW	54	62	0.3644	0.2843	0.5926	0.1774	-0.4152	Csa_6G338670
6	15515747	indel	MODIFIER	64	70	0.3562	0.2759	0.6875	0.2143	-0.4732	Csa_6G338660
6	15515762	snp	MODIFIER	60	67	0.3522	0.2786	0.6833	0.1791	-0.5042	Csa_6G338660
6	15516209	snp	MODIFIER	56	48	0.3839	0.2887	0.6429	0.1875	-0.4554	Csa_6G338660
6	15516486	snp	MODIFIER	57	51	0.3736	0.2879	0.7719	0.2353	-0.5366	Csa_6G338670
6	15518674	snp	LOW	58	59	0.3685	0.2949	0.6897	0.1695	-0.5202	Csa_6G338670
6	15519121	snp	LOW	51	37	0.4012	0.3079	0.6863	0.2162	-0.4701	Csa_6G338670
6	15519539	snp	LOW	58	55	0.3508	0.2734	0.7586	0.3091	-0.4495	Csa_6G338670
6	15519641	snp	MODIFIER	71	46	0.3653	0.2808	0.7324	0.2826	-0.4498	Csa_6G338670
6	15519981	snp	MODIFIER	68	70	0.3483	0.2634	0.5588	0.1429	-0.416	Csa_6G338670
6	15520879	indel	MODIFIER	76	66	0.36	0.2699	0.7105	0.303	-0.4075	Csa_6G338670
6	15521647	snp	MODIFIER	51	28	0.4132	0.3186	0.8039	0.3571	-0.4468	Csa_6G338670
6	15521867	snp	MODIFIER	58	50	0.3779	0.2841	0.6724	0.16	-0.5124	Csa_6G338670
6	15522171	snp	MODIFIER	67	63	0.3644	0.2739	0.6716	0.2063	-0.4653	Csa_6G338670
6	15523603	snp	MODIFIER	53	48	0.3707	0.2893	0.7547	0.25	-0.5047	Csa_6G338670
6	15524053	indel	MODIFIER	53	38	0.3937	0.2994	0.8302	0.2632	-0.567	Csa_6G338670
6	15525409	snp	MODIFIER	75	60	0.3633	0.2767	0.7333	0.2333	-0.5	Csa_6G338670
6	15525566	snp	MODIFIER	76	59	0.3584	0.2759	0.6974	0.2542	-0.4431	Csa_6G338670
6	15526067	snp	MODIFIER	92	73	0.3584	0.2658	0.7065	0.2877	-0.4189	Csa_6G338670
6	15526215	snp	MODIFIER	70	79	0.3378	0.2696	0.6857	0.2152	-0.4705	Csa_6G338670
6	15526364	snp	MODIFIER	77	30	0.3883	0.2918	0.7532	0.3	-0.4532	Csa_6G338670
6	15526600	snp	MODIFIER	54	31	0.4086	0.316	0.7778	0.2903	-0.4875	Csa_6G338670
6	15526743	snp	MODIFIER	51	32	0.3971	0.3076	0.8039	0.3125	-0.4914	Csa_6G338670
6	15529141	snp	MODIFIER	54	22	0.4327	0.3283	0.9444	0.5	-0.4444	Csa_6G338680
6	15529181	indel	MODIFIER	58	29	0.3966	0.3103	0.8966	0.4138	-0.4828	Csa_6G338680
6	15530871	snp	MODIFIER	54	33	0.3939	0.3081	0.8333	0.3333	-0.5	Csa_6G338680
6	15531983	snp	MODIFIER	75	34	0.3776	0.3004	0.68	0.2941	-0.3859	Csa_6G338680
6	15533308	snp	MODIFIER	57	39	0.3846	0.2915	0.8596	0.4359	-0.4238	Csa_6G338680
6	15534036	snp	MODIFIER	45	33	0.4081	0.3051	0.7556	0.2727	-0.4828	Csa_6G338680
6	15534722	snp	MODIFIER	52	58	0.3786	0.2898	0.6538	0.1724	-0.4814	Csa_6G338680
6	15535310	snp	MODIFIER	62	66	0.3583	0.2747	0.6935	0.2273	-0.4663	Csa_6G338680
6	15535857	indel	MODIFIER	68	58	0.3641	0.2819	0.6618	0.2414	-0.4204	Csa_6G338680
6	15536760	snp	LOW	59	45	0.3774	0.2885	0.7458	0.1778	-0.568	Csa_6G338680
6	15536977	snp	MODIFIER	75	43	0.374	0.285	0.72	0.1628	-0.5572	Csa_6G338680
6	15537108	snp	MODIFIER	47	40	0.3957	0.2995	0.7234	0.175	-0.5484	Csa_6G338680
6	15537816	indel	MODIFIER	60	45	0.3944	0.2944	0.8667	0.2667	-0.6	Csa_6G338680
6	15537827	snp	MODIFIER	57	46	0.3883	0.2929	0.7895	0.2391	-0.5503	Csa_6G338680
6	15538092	snp	MODIFIER	60	47	0.3642	0.2901	0.8	0.2979	-0.5021	Csa_6G338680
6	15538189	snp	MODIFIER	42	25	0.419	0.3229	0.9524	0.4	-0.5524	Csa_6G338680
6	15538408	snp	MODIFIER	62	49	0.367	0.2864	0.8065	0.1224	-0.684	Csa_6G338680
6	15539572	indel	MODIFIER	47	41	0.3944	0.2999	1	0.4878	-0.5122	Csa_6G338680
6	15539590	snp	MODIFIER	48	40	0.3833	0.3	0.875	0.45	-0.425	Csa_6G338680
6	15540511	snp	MODIFIER	83	85	0.3358	0.2629	0.6386	0.1882	-0.4503	Csa_6G338680
6	15540784	snp	MODIFIER	83	77	0.3408	0.2647	0.6386	0.1818	-0.4567	Csa_6G338680
6	15541439	snp	MODIFIER	38	30	0.4105	0.3263	0.7895	0.3667	-0.4228	Csa_6G338680
6	15542320	snp	MODIFIER	66	30	0.397	0.297	0.8333	0.3	-0.5333	Csa_6G338690
6	15543051	snp	MODIFIER	74	72	0.3446	0.2729	0.6622	0.2083	-0.4538	Csa_6G338690
6	15543307	indel	MODIFIER	51	46	0.3798	0.2928	0.902	0.2826	-0.6194	Csa_6G338690
6	15543383	snp	MODIFIER	47	48	0.3905	0.3027	0.7447	0.1875	-0.5572	Csa_6G338690
6	15543437	indel	MODIFIER	46	57	0.3883	0.2929	0.6739	0.1579	-0.516	Csa_6G338690
6	15543587	snp	MODERATE	56	60	0.3643	0.2833	0.5536	0.1167	-0.4369	Csa_6G338690
6	15544127	snp	MODIFIER	59	66	0.3606	0.2786	0.7119	0.2424	-0.4694	Csa_6G338690
6	15545180	snp	MODIFIER	59	53	0.361	0.2837	0.7119	0.2075	-0.5043	Csa_6G338690
6	15545523	snp	MODIFIER	57	29	0.3932	0.3194	0.807	0.3793	-0.4277	Csa_6G338690
6	15546072	snp	MODIFIER	51	20	0.4343	0.3363	0.9412	0.4	-0.5412	Csa_6G338690
6	15549997	snp	MODIFIER	76	73	0.3538	0.2749	0.7368	0.1781	-0.5588	Csa_6G338690-Csa_6G343690
6	15551337	snp	MODIFIER	76	58	0.3575	0.2736	0.7105	0.3103	-0.4002	Csa_6G338690-Csa_6G343690
6	15551541	snp	MODIFIER	75	74	0.3555	0.2627	0.68	0.2162	-0.4638	Csa_6G338690-Csa_6G343690
6	15551566	indel	MODIFIER	75	88	0.3555	0.2714	0.7067	0.2386	-0.468	Csa_6G338690-Csa_6G343690
6	15551779	indel	MODIFIER	52	48	0.3718	0.2917	0.75	0.3333	-0.4167	Csa_6G338690-Csa_6G343690
6	15551989	snp	MODIFIER	79	59	0.3531	0.2688	0.7215	0.2034	-0.5181	Csa_6G338690-Csa_6G343690
6	15553374	snp	MODIFIER	51	39	0.3922	0.3002	0.8039	0.3077	-0.4962	Csa_6G343690
6	15553626	snp	MODIFIER	63	75	0.3606	0.2749	0.7302	0.2533	-0.4768	Csa_6G343690
6	15553688	snp	MODIFIER	67	69	0.3545	0.2795	0.6567	0.2029	-0.4538	Csa_6G343690
6	15555768	snp	MODIFIER	60	58	0.3707	0.2736	0.6833	0.1552	-0.5282	Csa_6G343690
6	15557267	indel	MODIFIER	55	42	0.3883	0.2974	0.6727	0.2143	-0.4584	Csa_6G343690
6	15557583	snp	MODIFIER	67	83	0.3544	0.2746	0.6716	0.253	-0.4186	Csa_6G343690
6	15558828	indel	MODIFIER	61	54	0.3637	0.2832	0.6885	0.3148	-0.3737	Csa_6G343690
6	15559750	indel	MODIFIER	66	37	0.3878	0.2981	0.7273	0.2973	-0.43	Csa_6G343690
6	15560475	indel	MODIFIER	49	28	0.398	0.3061	0.9184	0.4643	-0.4541	Csa_6G343690
6	15561467	snp	MODIFIER	54	54	0.3704	0.2778	0.7037	0.2593	-0.4444	Csa_6G343690
6	15561853	snp	MODIFIER	49	58	0.3744	0.2878	0.7143	0.1379	-0.5764	Csa_6G343690
6	15561888	indel	MODIFIER	64	61	0.3642	0.2784	0.6875	0.2623	-0.4252	Csa_6G343690
6	15562136	snp	MODIFIER	54	22	0.4327	0.3283	0.8889	0.3182	-0.5707	Csa_6G343690
6	15562986	snp	MODIFIER	54	47	0.3873	0.2967	0.7593	0.1702	-0.589	Csa_6G343690
6	15563309	snp	MODIFIER	41	32	0.4047	0.3178	0.7805	0.25	-0.5305	Csa_6G343690
6	15565214	indel	MODIFIER	63	35	0.3873	0.2984	0.9841	0.3714	-0.6127	Csa_6G343690
6	15565233	snp	MODIFIER	53	38	0.3937	0.2994	0.8679	0.2368	-0.6311	Csa_6G343690
6	15565281	indel	MODIFIER	70	63	0.3635	0.2794	0.7714	0.254	-0.5175	Csa_6G343690
6	15567025	snp	MODIFIER	68	50	0.3765	0.2882	0.6912	0.26	-0.4312	Csa_6G343690
6	15567162	indel	MODIFIER	62	62	0.371	0.2742	0.8065	0.2097	-0.5968	Csa_6G343690
6	15567667	snp	MODIFIER	55	63	0.3688	0.2892	0.5818	0.1429	-0.439	Csa_6G343690-Csa_6G343700
6	15567766	snp	MODIFIER	45	35	0.3937	0.3016	0.8444	0.3714	-0.473	Csa_6G343690-Csa_6G343700
6	15567802	indel	MODIFIER	51	48	0.3738	0.2941	0.8039	0.25	-0.5539	Csa_6G343690-Csa_6G343700
6	15568237	indel	MODIFIER	56	44	0.375	0.2873	0.6429	0.0909	-0.5519	Csa_6G343690-Csa_6G343700
6	15568326	snp	MODIFIER	69	48	0.3687	0.2835	0.6232	0.1667	-0.4565	Csa_6G343690-Csa_6G343700
6	15568455	snp	MODIFIER	55	49	0.3781	0.2917	0.6545	0.2041	-0.4505	Csa_6G343690-Csa_6G343700
6	15568621	snp	MODIFIER	58	51	0.3611	0.2826	0.6207	0.2549	-0.3658	Csa_6G343690-Csa_6G343700
6	15569692	snp	MODIFIER	70	59	0.362	0.277	0.7	0.1864	-0.5136	Csa_6G343690-Csa_6G343700
6	15570177	snp	MODIFIER	76	69	0.3509	0.2733	0.6579	0.1739	-0.484	Csa_6G343690-Csa_6G343700
6	15570462	snp	MODIFIER	68	40	0.3809	0.2824	0.8824	0.4	-0.4824	Csa_6G343690-Csa_6G343700
6	15571332	snp	MODIFIER	60	51	0.3745	0.2853	0.6333	0.1569	-0.4765	Csa_6G343690-Csa_6G343700
6	15573093	indel	MODIFIER	60	49	0.3735	0.2864	0.65	0.2653	-0.3847	Csa_6G343690-Csa_6G343700
6	15573584	snp	MODIFIER	75	46	0.3672	0.2893	0.76	0.2826	-0.4774	Csa_6G343690-Csa_6G343700
6	15574110	snp	MODIFIER	65	32	0.3971	0.3024	0.8769	0.25	-0.6269	Csa_6G343690-Csa_6G343700
6	15574418	snp	MODIFIER	47	30	0.4113	0.3206	0.7234	0.3	-0.4234	Csa_6G343690-Csa_6G343700
6	15575532	snp	MODIFIER	54	39	0.3818	0.2963	0.7778	0.3846	-0.3932	Csa_6G343690-Csa_6G343700
6	15576198	indel	MODIFIER	14	20	0.5143	0.3929	0.9286	0.2	-0.7286	Csa_6G343690-Csa_6G343700
6	15576232	snp	MODIFIER	23	21	0.4658	0.3706	0.8261	0.1905	-0.6356	Csa_6G343690-Csa_6G343700
6	15577456	snp	MODIFIER	64	41	0.3723	0.2923	0.6875	0.2195	-0.468	Csa_6G343690-Csa_6G343700
6	15578560	snp	MODIFIER	49	35	0.4041	0.3061	0.8776	0.3714	-0.5061	Csa_6G343690-Csa_6G343700
6	15578723	snp	MODIFIER	52	44	0.3899	0.2937	0.8269	0.4318	-0.3951	Csa_6G343690-Csa_6G343700
6	15580175	snp	MODIFIER	65	46	0.3726	0.2856	0.7077	0.2826	-0.4251	Csa_6G343700
6	15580328	snp	MODIFIER	31	20	0.4565	0.3597	0.6129	0.15	-0.4629	Csa_6G343700
6	15581635	indel	MODIFIER	54	50	0.3681	0.2815	0.8148	0.36	-0.4548	Csa_6G343700
6	15582121	snp	MODIFIER	67	46	0.3754	0.294	0.8507	0.4348	-0.416	Csa_6G343700
6	15582423	indel	MODIFIER	74	65	0.3601	0.2719	0.7162	0.2615	-0.4547	Csa_6G343700
6	15582461	snp	MODIFIER	79	76	0.3374	0.2665	0.6835	0.2368	-0.4467	Csa_6G343700
6	15582640	indel	MODIFIER	62	75	0.363	0.2809	0.6935	0.24	-0.4535	Csa_6G343700
6	15582723	indel	MODIFIER	54	72	0.3611	0.2778	0.6481	0.2222	-0.4259	Csa_6G343700
6	15583609	snp	MODIFIER	58	60	0.3707	0.2736	0.6724	0.2833	-0.3891	Csa_6G343700
6	15584194	snp	LOW	45	53	0.3883	0.2994	0.6444	0.2264	-0.418	Csa_6G343700
6	15585388	indel	MODIFIER	63	59	0.3659	0.2779	0.7619	0.2203	-0.5416	Csa_6G343700
6	15585697	snp	MODIFIER	60	48	0.3667	0.2792	0.7167	0.2292	-0.4875	Csa_6G343700
6	15586996	snp	MODIFIER	67	36	0.3897	0.2935	0.8507	0.3333	-0.5174	Csa_6G343700
6	15587130	snp	MODIFIER	47	42	0.3901	0.2974	0.8723	0.2619	-0.6104	Csa_6G343700
6	15588804	snp	MODIFIER	70	71	0.3606	0.2634	0.7286	0.169	-0.5596	Csa_6G343710
6	15588980	snp	MODIFIER	64	75	0.3698	0.2765	0.7344	0.16	-0.5744	Csa_6G343710
6	15589267	snp	MODIFIER	81	49	0.3724	0.2832	0.6667	0.1633	-0.5034	Csa_6G343710
6	15589656	snp	MODIFIER	71	71	0.3521	0.2676	0.7183	0.1831	-0.5352	Csa_6G343710
6	15589978	indel	MODIFIER	36	44	0.4268	0.3106	0.7778	0.25	-0.5278	Csa_6G343710
6	15590289	snp	LOW	34	53	0.3912	0.2969	0.6176	0.1887	-0.429	Csa_6G343700
6	15590478	snp	LOW	51	53	0.3807	0.2878	0.6275	0.1509	-0.4765	Csa_6G343700
6	15591482	snp	MODIFIER	33	48	0.3939	0.3125	0.7879	0.25	-0.5379	Csa_6G343700
6	15592419	snp	MODIFIER	58	63	0.3681	0.2729	0.7069	0.2222	-0.4847	Csa_6G343710
6	15592627	snp	MODIFIER	60	49	0.3735	0.2864	0.6	0.2041	-0.3959	Csa_6G343710
6	15592773	snp	MODIFIER	59	51	0.3679	0.2822	0.7797	0.2353	-0.5444	Csa_6G343710
6	15593595	snp	LOW	53	51	0.3807	0.2878	0.7736	0.1569	-0.6167	Csa_6G343710
6	15595381	indel	MODIFIER	57	46	0.3883	0.2929	0.9474	0.3478	-0.5995	Csa_6G343710
6	15595383	snp	MODIFIER	53	47	0.3838	0.2939	0.8302	0.3404	-0.4898	Csa_6G343710
6	15596058	snp	MODIFIER	59	45	0.3774	0.2885	0.6949	0.2889	-0.406	Csa_6G343710
6	15597750	snp	MODIFIER	42	29	0.4146	0.3218	0.9524	0.3793	-0.5731	Csa_6G343710
6	15598213	snp	MODIFIER	53	34	0.3912	0.2969	0.8868	0.4118	-0.475	Csa_6G343710
6	15598328	indel	MODIFIER	74	46	0.366	0.2826	0.7973	0.3261	-0.4712	Csa_6G343710
6	15598360	snp	MODIFIER	70	39	0.389	0.2952	0.8286	0.3846	-0.444	Csa_6G343710
6	15599356	snp	MODIFIER	45	41	0.3962	0.3008	0.6222	0.1707	-0.4515	Csa_6G343710-Csa_6G344210
6	15601778	snp	MODIFIER	60	51	0.3745	0.2853	0.7	0.3137	-0.3863	Csa_6G343710-Csa_6G344210
6	15601885	indel	MODIFIER	52	37	0.395	0.3025	0.9231	0.3784	-0.5447	Csa_6G343710-Csa_6G344210
6	15602426	snp	MODIFIER	55	45	0.3899	0.2909	0.7273	0.3111	-0.4162	Csa_6G343710-Csa_6G344210
6	15602576	snp	MODIFIER	65	44	0.3734	0.2818	0.7231	0.3409	-0.3822	Csa_6G343710-Csa_6G344210
6	15602973	snp	MODIFIER	60	32	0.3937	0.3125	0.85	0.375	-0.475	Csa_6G343710-Csa_6G344210
6	15603314	snp	MODIFIER	69	40	0.3707	0.2877	0.7826	0.4	-0.3826	Csa_6G343710-Csa_6G344210
6	15603384	snp	MODIFIER	51	39	0.3922	0.3002	0.7843	0.3846	-0.3997	Csa_6G343710-Csa_6G344210
6	15603514	snp	MODIFIER	67	41	0.368	0.2974	0.8507	0.1951	-0.6556	Csa_6G343710-Csa_6G344210
6	15603594	snp	MODIFIER	75	50	0.36	0.28	0.7467	0.26	-0.4867	Csa_6G343710-Csa_6G344210
6	15604238	snp	MODIFIER	59	28	0.4038	0.3093	0.9153	0.4643	-0.451	Csa_6G343710-Csa_6G344210
6	15604874	snp	MODIFIER	41	45	0.3962	0.3008	0.878	0.3111	-0.5669	Csa_6G343710-Csa_6G344210
6	15605138	indel	MODIFIER	55	66	0.3697	0.2758	0.7273	0.3182	-0.4091	Csa_6G343710-Csa_6G344210
6	15605187	snp	MODIFIER	57	65	0.3587	0.2758	0.7544	0.2154	-0.539	Csa_6G343710-Csa_6G344210
6	15605204	indel	MODIFIER	63	64	0.37	0.2763	0.8413	0.2812	-0.56	Csa_6G343710-Csa_6G344210
6	15606196	snp	MODIFIER	69	45	0.3643	0.2879	0.7971	0.3111	-0.486	Csa_6G343710-Csa_6G344210
6	15606345	snp	MODIFIER	71	39	0.3785	0.2889	0.8732	0.359	-0.5143	Csa_6G343710-Csa_6G344210
6	15606510	indel	MODIFIER	46	62	0.3675	0.291	0.5217	0.0806	-0.4411	Csa_6G343710-Csa_6G344210
6	15606669	snp	MODIFIER	44	67	0.3762	0.2931	0.5455	0.1045	-0.441	Csa_6G343710-Csa_6G344210
6	15606755	snp	MODIFIER	52	61	0.3701	0.2825	0.6154	0.1148	-0.5006	Csa_6G343710-Csa_6G344210
6	15606823	snp	MODIFIER	58	49	0.3744	0.2878	0.7414	0.2449	-0.4965	Csa_6G343710-Csa_6G344210
6	15606873	snp	MODIFIER	58	56	0.3688	0.2802	0.8103	0.2321	-0.5782	Csa_6G343710-Csa_6G344210
6	15606904	snp	MODIFIER	58	51	0.3611	0.2826	0.8103	0.2549	-0.5554	Csa_6G343710-Csa_6G344210
6	15606928	indel	MODIFIER	62	61	0.3506	0.2832	0.8065	0.2459	-0.5605	Csa_6G343710-Csa_6G344210
6	15607442	snp	MODIFIER	69	32	0.3854	0.2985	0.7971	0.25	-0.5471	Csa_6G344210
6	15607487	indel	MODIFIER	60	44	0.3833	0.2955	0.8167	0.25	-0.5667	Csa_6G344210
6	15607540	snp	MODIFIER	55	38	0.3995	0.3024	0.7636	0.2368	-0.5268	Csa_6G344210
6	15607721	snp	MODIFIER	71	56	0.3526	0.2757	0.7887	0.1071	-0.6816	Csa_6G344210
6	15608140	snp	MODIFIER	48	45	0.3819	0.2931	0.5625	0.1778	-0.3847	Csa_6G344210
6	15611119	indel	MODIFIER	49	48	0.3835	0.2976	0.6327	0.2292	-0.4035	Csa_6G344210
6	15611120	indel	MODIFIER	49	48	0.3835	0.2976	0.7143	0.2917	-0.4226	Csa_6G344210
6	15611406	indel	MODIFIER	40	25	0.42	0.33	0.7	0.2	-0.5	Csa_6G344210
6	15612164	snp	MODIFIER	53	52	0.3716	0.2779	0.7736	0.1731	-0.6005	Csa_6G344210
6	15612522	indel	MODIFIER	54	65	0.3621	0.2789	0.6481	0.1538	-0.4943	Csa_6G344210
6	15613763	indel	MODIFIER	51	55	0.3758	0.2834	0.7255	0.1636	-0.5619	Csa_6G344210
6	15613776	snp	MODIFIER	47	50	0.3809	0.2983	0.8085	0.22	-0.5885	Csa_6G344210
6	15614102	indel	MODIFIER	47	21	0.4215	0.3262	0.7447	0.2381	-0.5066	Csa_6G344210
6	15614140	snp	MODIFIER	60	24	0.4167	0.3167	0.7833	0.1667	-0.6167	Csa_6G344210
6	15614636	snp	MODIFIER	53	47	0.3838	0.2939	0.6792	0.234	-0.4452	Csa_6G344210
6	15616701	indel	MODIFIER	54	69	0.3623	0.277	0.5	0.1304	-0.3696	Csa_6G344210
6	15616768	snp	MODIFIER	31	61	0.3982	0.3157	0.5161	0.0656	-0.4506	Csa_6G344210
6	15619900	snp	MODIFIER	69	57	0.3539	0.2784	0.6087	0.2105	-0.3982	Csa_6G344220
6	15620019	snp	MODIFIER	37	52	0.395	0.3025	0.4865	0.0769	-0.4096	Csa_6G344220
6	15620514	snp	MODIFIER	61	63	0.3588	0.2753	0.5574	0.1905	-0.3669	Csa_6G344220
6	15620748	snp	MODIFIER	45	60	0.3944	0.2944	0.4444	0.05	-0.3944	Csa_6G344220
6	15620756	indel	MODIFIER	50	59	0.3793	0.2827	0.5	0.0678	-0.4322	Csa_6G344220
6	15620930	indel	MODIFIER	70	72	0.3528	0.269	0.5857	0.125	-0.4607	Csa_6G344220
6	15620985	snp	MODIFIER	64	66	0.3551	0.2751	0.5781	0.1364	-0.4418	Csa_6G344220
6	15620988	indel	MODIFIER	68	71	0.3525	0.2693	0.5588	0.1127	-0.4461	Csa_6G344220
6	15622484	indel	MODIFIER	21	14	0.5238	0.381	0.5238	0	-0.5238	Csa_6G344220
6	15622533	indel	MODIFIER	41	24	0.4228	0.3283	0.7317	0.125	-0.6067	Csa_6G344220
6	15622534	indel	MODIFIER	41	24	0.4228	0.3283	0.8049	0.1667	-0.6382	Csa_6G344220
6	15622536	snp	MODIFIER	41	24	0.4228	0.3283	0.7073	0.125	-0.5823	Csa_6G344220
6	15622540	snp	MODIFIER	41	22	0.4379	0.3304	0.7561	0.0909	-0.6652	Csa_6G344220
6	15622637	snp	MODIFIER	67	38	0.3857	0.2962	0.8657	0.2105	-0.6551	Csa_6G344220
6	15622690	indel	MODIFIER	54	42	0.3836	0.3016	0.7593	0.1905	-0.5688	Csa_6G344220
6	15622928	indel	MODIFIER	55	39	0.379	0.2923	0.6545	0.1795	-0.4751	Csa_6G344220
6	15622991	indel	MODIFIER	56	48	0.3839	0.2887	0.6607	0.2708	-0.3899	Csa_6G344230
6	15626326	indel	MODIFIER	51	47	0.3817	0.2904	0.8824	0.4894	-0.393	Csa_6G344230
6	15626422	snp	MODIFIER	53	49	0.3824	0.2961	0.8113	0.3469	-0.4644	Csa_6G344230
6	15627831	snp	MODIFIER	53	56	0.3767	0.2864	0.9057	0.3393	-0.5664	Csa_6G344240
6	15628013	snp	MODIFIER	80	79	0.3453	0.2593	0.725	0.2152	-0.5098	Csa_6G344240
6	15628161	snp	MODIFIER	68	60	0.3618	0.2784	0.75	0.2667	-0.4833	Csa_6G344240
6	15628260	snp	MODIFIER	66	46	0.3775	0.2892	0.9091	0.4565	-0.4526	Csa_6G344240
6	15628272	indel	MODIFIER	67	44	0.3762	0.2931	0.9403	0.4545	-0.4858	Csa_6G344240
6	15628360	snp	MODIFIER	54	59	0.3647	0.2831	0.7778	0.339	-0.4388	Csa_6G344240
6	15628707	indel	MODIFIER	59	38	0.3773	0.2966	0.8644	0.4211	-0.4434	Csa_6G344240
6	15629967	snp	MODIFIER	63	55	0.3688	0.2892	0.746	0.1818	-0.5642	Csa_6G344240
6	15630014	indel	MODIFIER	68	47	0.3755	0.2869	0.7794	0.2766	-0.5028	Csa_6G344240
6	15630467	snp	MODIFIER	81	58	0.3538	0.2727	0.7284	0.1897	-0.5387	Csa_6G344240
6	15631193	snp	MODERATE	58	33	0.3866	0.3004	0.7931	0.2727	-0.5204	Csa_6G344240
6	15631375	snp	MODIFIER	60	53	0.3692	0.2871	0.6833	0.1321	-0.5513	Csa_6G344240
6	15631402	snp	MODIFIER	61	51	0.3652	0.2899	0.6557	0.1569	-0.4989	Csa_6G344240
6	15632005	indel	MODIFIER	41	38	0.3954	0.3068	0.6341	0.2368	-0.3973	Csa_6G344250
6	15632263	snp	MODIFIER	45	28	0.4167	0.319	0.7333	0.0714	-0.6619	Csa_6G344250
6	15632856	snp	LOW	76	42	0.3728	0.2826	0.6974	0.2381	-0.4593	Csa_6G344240
6	15635317	snp	MODIFIER	49	51	0.3786	0.2961	0.6122	0.1961	-0.4162	Csa_6G344250
6	15636211	snp	MODIFIER	39	38	0.4035	0.3023	0.6923	0.2105	-0.4818	Csa_6G344250
6	15636632	snp	MODIFIER	54	51	0.3693	0.293	0.7222	0.2745	-0.4477	Csa_6G344250
6	15637038	snp	MODIFIER	34	32	0.4228	0.329	0.5294	0.0938	-0.4357	Csa_6G344240
6	15637071	snp	MODIFIER	39	35	0.4234	0.3209	0.7179	0.0857	-0.6322	Csa_6G344240
6	15637168	indel	MODIFIER	73	67	0.3529	0.2744	0.7123	0.1343	-0.578	Csa_6G344240
6	15637230	snp	MODIFIER	60	50	0.3833	0.2933	0.7	0.18	-0.52	Csa_6G344240
6	15637270	snp	MODIFIER	66	41	0.3766	0.2831	0.6515	0.1951	-0.4564	Csa_6G344240
6	15637359	indel	MODIFIER	56	47	0.3773	0.2846	0.5357	0.1064	-0.4293	Csa_6G344240
6	15637368	snp	MODIFIER	53	48	0.3707	0.2893	0.5472	0.1667	-0.3805	Csa_6G344240
6	15638142	snp	MODIFIER	53	60	0.3692	0.2871	0.6038	0.15	-0.4538	Csa_6G344260
6	15638161	snp	MODIFIER	47	61	0.3627	0.2808	0.5957	0.1803	-0.4154	Csa_6G344260
6	15638871	snp	MODIFIER	55	42	0.3883	0.2974	0.6727	0.2619	-0.4108	Csa_6G344260
6	15639283	snp	MODIFIER	71	52	0.3543	0.2787	0.7183	0.2308	-0.4875	Csa_6G344260
6	15639457	snp	MODIFIER	71	58	0.3769	0.2795	0.662	0.2241	-0.4378	Csa_6G344260
6	15640344	snp	MODIFIER	46	46	0.3913	0.3043	0.7174	0.3261	-0.3913	Csa_6G344260
6	15642375	indel	MODIFIER	63	91	0.3455	0.2662	0.746	0.2527	-0.4933	Csa_6G344260
6	15642517	snp	MODIFIER	56	84	0.3512	0.2679	0.5893	0.1905	-0.3988	Csa_6G344260
6	15643045	snp	LOW	42	31	0.4086	0.3203	0.8333	0.2903	-0.543	Csa_6G344260
6	15643112	snp	MODERATE	59	38	0.3773	0.2966	0.7966	0.2632	-0.5335	Csa_6G344260
6	15643474	snp	MODIFIER	59	39	0.3711	0.2947	0.8644	0.3333	-0.5311	tRNA-Gln
6	15643633	indel	MODIFIER	68	52	0.3699	0.2851	0.7647	0.3077	-0.457	tRNA-Gln
6	15643688	indel	MODIFIER	65	55	0.358	0.2755	0.6923	0.2	-0.4923	tRNA-Gln
6	15644022	snp	MODIFIER	55	32	0.4017	0.3057	0.8727	0.3438	-0.529	tRNA-Gln
6	15650334	snp	MODIFIER	56	58	0.3688	0.2802	0.6607	0.1379	-0.5228	Csa_6G344280
6	15651351	snp	MODIFIER	59	74	0.3738	0.276	0.7288	0.1892	-0.5396	Csa_6G344270
6	15659125	indel	MODIFIER	54	74	0.3609	0.2813	0.5556	0.1757	-0.3799	Csa_6G344280
6	15659153	snp	MODIFIER	57	72	0.364	0.2741	0.614	0.1806	-0.4335	Csa_6G344280
6	15661499	snp	MODIFIER	46	33	0.4104	0.3149	0.8478	0.3333	-0.5145	Csa_6G344290
6	15671798	snp	MODIFIER	73	51	0.3774	0.2869	0.6438	0.2353	-0.4085	Csa_6G344310
6	15673951	snp	MODIFIER	49	44	0.3845	0.2987	0.8367	0.3864	-0.4504	Csa_6G344310
6	15681071	snp	MODIFIER	22	28	0.461	0.3506	0.6818	0.1429	-0.539	Csa_6G344310
6	15698862	snp	MODIFIER	53	55	0.3695	0.2806	0.566	0.1273	-0.4388	Csa_6G344820-Csa_6G349820
6	15707278	snp	MODIFIER	65	47	0.3849	0.2881	0.8462	0.2979	-0.5483	Csa_6G344820-Csa_6G349820
6	15709850	indel	MODIFIER	63	68	0.3578	0.2754	0.6667	0.25	-0.4167	Csa_6G349820
6	15709853	indel	MODIFIER	67	70	0.3606	0.2716	0.7015	0.3	-0.4015	Csa_6G349820
6	15711022	snp	MODIFIER	65	58	0.3592	0.2804	0.5692	0.1724	-0.3968	Csa_6G349820
6	15711513	snp	MODIFIER	53	34	0.3912	0.2969	0.7925	0.3824	-0.4101	Csa_6G349820
6	15712877	snp	MODIFIER	76	64	0.3586	0.2812	0.7763	0.1875	-0.5888	Csa_6G349820
6	15713078	snp	MODIFIER	80	63	0.3609	0.2714	0.6625	0.1905	-0.472	Csa_6G349820
6	15714514	indel	MODIFIER	67	52	0.3639	0.2827	0.6716	0.25	-0.4216	Csa_6G349830
6	15714640	snp	MODIFIER	66	51	0.3788	0.2852	0.6364	0.2157	-0.4207	Csa_6G349830
6	15715102	snp	MODIFIER	48	38	0.3925	0.3026	0.7292	0.2632	-0.466	Csa_6G349830
6	15715343	indel	MODIFIER	57	42	0.3759	0.292	0.7895	0.2857	-0.5038	Csa_6G349830
6	15715440	snp	MODIFIER	57	37	0.3883	0.2978	0.7193	0.2973	-0.422	Csa_6G349830
6	15715569	indel	MODIFIER	64	60	0.3531	0.2708	0.7031	0.3	-0.4031	Csa_6G349830
6	15715573	snp	MODIFIER	63	58	0.3681	0.2729	0.6984	0.2759	-0.4226	Csa_6G349830
6	15715835	snp	MODIFIER	48	38	0.3925	0.3026	0.75	0.3421	-0.4079	Csa_6G349830
6	15716337	snp	MODIFIER	57	47	0.3826	0.29	0.6667	0.1064	-0.5603	Csa_6G349830
6	15716470	snp	MODIFIER	41	35	0.4174	0.3199	0.8049	0.3143	-0.4906	Csa_6G349830
6	15721280	snp	MODIFIER	55	57	0.3751	0.2861	0.6364	0.2456	-0.3907	Csa_6G349830
6	15721598	snp	MODIFIER	62	40	0.379	0.2952	0.8226	0.2	-0.6226	Csa_6G349830
6	15722402	indel	MODIFIER	56	29	0.3861	0.3122	0.8393	0.3103	-0.5289	Csa_6G349830
6	15722411	snp	MODIFIER	55	27	0.396	0.3051	0.8364	0.2963	-0.5401	Csa_6G349830
6	15723265	snp	MODIFIER	68	44	0.3757	0.2914	0.7647	0.1591	-0.6056	Csa_6G349830
6	15724944	snp	LOW	43	26	0.4275	0.3274	0.7907	0.3462	-0.4445	Csa_6G349840
6	15725301	snp	MODIFIER	50	57	0.3667	0.2867	0.72	0.1579	-0.5621	Csa_6G349830
6	15725509	snp	MODIFIER	51	57	0.3736	0.2879	0.7451	0.193	-0.5521	Csa_6G349830
6	15726021	snp	MODIFIER	59	56	0.3689	0.286	0.6949	0.1786	-0.5163	Csa_6G349850
6	15726415	snp	MODIFIER	56	35	0.3893	0.2964	0.8929	0.4	-0.4929	Csa_6G349850
6	15726738	snp	MODERATE	65	55	0.358	0.2755	0.6923	0.1273	-0.565	Csa_6G349840
6	15727339	snp	MODIFIER	72	82	0.3547	0.2659	0.6667	0.1829	-0.4837	Csa_6G349840
6	15727998	snp	MODIFIER	59	53	0.361	0.2837	0.7119	0.1509	-0.5609	Csa_6G349840
6	15728324	snp	MODIFIER	63	53	0.3747	0.2803	0.6825	0.1698	-0.5127	Csa_6G349840
6	15729705	indel	MODIFIER	63	57	0.3592	0.2857	0.7302	0.2807	-0.4495	Csa_6G349840
6	15729757	snp	MODIFIER	63	55	0.3688	0.2892	0.7302	0.1818	-0.5483	Csa_6G349840
6	15729930	snp	MODIFIER	63	52	0.3773	0.2854	0.7619	0.2885	-0.4734	Csa_6G349840
6	15730365	indel	MODIFIER	52	66	0.366	0.2821	0.6923	0.2727	-0.4196	Csa_6G349840
6	15730520	snp	MODIFIER	51	65	0.3759	0.2836	0.7059	0.2462	-0.4597	Csa_6G349840
6	15732049	snp	MODERATE	55	48	0.3864	0.2951	0.7455	0.2292	-0.5163	Csa_6G349850
6	15732156	snp	MODIFIER	57	52	0.3681	0.2837	0.7368	0.2692	-0.4676	Csa_6G349850
6	15732194	indel	MODIFIER	63	58	0.3681	0.2729	0.6825	0.2241	-0.4584	Csa_6G349850
6	15733114	snp	MODIFIER	60	64	0.3531	0.2708	0.6333	0.2656	-0.3677	Csa_6G349850
6	15734208	snp	LOW	47	48	0.3905	0.3027	0.766	0.125	-0.641	Csa_6G349850
6	15734581	snp	MODIFIER	55	61	0.3666	0.2814	0.7091	0.1311	-0.5779	Csa_6G349850
6	15734678	indel	MODIFIER	82	55	0.3552	0.2767	0.6951	0.3091	-0.386	Csa_6G349850
6	15734894	indel	MODIFIER	72	60	0.3639	0.2778	0.7917	0.2333	-0.5583	Csa_6G349850
6	15734902	snp	MODIFIER	71	62	0.3596	0.2769	0.7324	0.2097	-0.5227	Csa_6G349850
6	15735130	snp	MODIFIER	64	61	0.3642	0.2784	0.6406	0.1311	-0.5095	Csa_6G349850
6	15735610	snp	MODIFIER	77	67	0.3528	0.2704	0.7403	0.2388	-0.5015	Csa_6G349850
6	15735643	indel	MODIFIER	88	76	0.3403	0.262	0.7955	0.2763	-0.5191	Csa_6G349850
6	15735733	indel	MODIFIER	77	78	0.3546	0.2769	0.8312	0.2051	-0.626	Csa_6G349850
6	15739618	indel	MODIFIER	51	39	0.3922	0.3002	0.9412	0.5128	-0.4284	Csa_6G350350
6	15739653	snp	MODIFIER	52	50	0.3738	0.2946	0.75	0.34	-0.41	Csa_6G350350
6	15740829	snp	MODIFIER	58	60	0.3707	0.2736	0.7931	0.2833	-0.5098	Csa_6G350350
6	15741023	indel	MODIFIER	73	60	0.3486	0.2724	0.6849	0.2167	-0.4683	Csa_6G350350
6	15741263	snp	MODIFIER	65	51	0.3759	0.2836	0.7692	0.3333	-0.4359	Csa_6G350350
6	15741995	snp	MODIFIER	67	65	0.3653	0.2762	0.6716	0.2462	-0.4255	Csa_6G350350
6	15742375	snp	MODIFIER	67	40	0.3769	0.2873	0.8806	0.4	-0.4806	Csa_6G350350
6	15742639	snp	MODIFIER	38	25	0.4305	0.3253	0.8947	0.44	-0.4547	Csa_6G350350
6	15743196	snp	MODIFIER	67	52	0.3639	0.2827	0.6119	0.2308	-0.3812	Csa_6G350350
6	15743608	snp	MODIFIER	60	46	0.3674	0.2906	0.8833	0.4348	-0.4486	Csa_6G350350
6	15743687	snp	MODIFIER	65	42	0.3982	0.289	0.8308	0.381	-0.4498	Csa_6G350350
6	15743816	snp	MODIFIER	54	47	0.3873	0.2967	0.7593	0.2553	-0.5039	Csa_6G350350
6	15744097	snp	MODIFIER	58	67	0.3693	0.282	0.6724	0.2239	-0.4485	Csa_6G350350
6	15744457	snp	MODIFIER	45	46	0.3865	0.2976	0.8444	0.3043	-0.5401	Csa_6G350360
6	15745752	snp	MODIFIER	79	39	0.3645	0.2859	0.7848	0.3077	-0.4771	Csa_6G350360
6	15749497	snp	MODIFIER	50	47	0.3809	0.2983	0.78	0.234	-0.546	Csa_6G350360
6	15749629	snp	MODIFIER	69	42	0.3675	0.2899	0.7101	0.2143	-0.4959	Csa_6G350360
6	15751380	snp	MODIFIER	31	40	0.4097	0.3129	0.6774	0.25	-0.4274	Csa_6G350360
6	15751814	snp	MODIFIER	41	47	0.3944	0.2999	0.8293	0.1915	-0.6378	Csa_6G350360
6	15752004	snp	MODIFIER	53	55	0.3695	0.2806	0.7925	0.2	-0.5925	Csa_6G350360
6	15752499	snp	MODIFIER	60	47	0.3642	0.2901	0.75	0.2766	-0.4734	Csa_6G350360
6	15752721	snp	MODIFIER	87	71	0.3479	0.2649	0.6782	0.1972	-0.481	Csa_6G350370
6	15754319	indel	MODIFIER	68	74	0.3617	0.2699	0.7647	0.2432	-0.5215	Csa_6G350370-Csa_6G351370
6	15754889	snp	MODIFIER	67	57	0.3726	0.2831	0.7164	0.2281	-0.4883	Csa_6G350370-Csa_6G351370
6	15757328	snp	MODIFIER	63	58	0.3681	0.2729	0.6508	0.2241	-0.4267	Csa_6G350370-Csa_6G351370
6	15757460	indel	MODIFIER	71	56	0.3526	0.2757	0.6056	0.25	-0.3556	Csa_6G350370-Csa_6G351370
6	15757509	snp	MODIFIER	64	58	0.3712	0.2812	0.5938	0.1379	-0.4558	Csa_6G350370-Csa_6G351370
6	15761580	snp	MODIFIER	70	43	0.3744	0.2834	0.7	0.2093	-0.4907	Csa_6G350370-Csa_6G351370
6	15762008	indel	MODIFIER	63	37	0.3852	0.2977	0.8571	0.4595	-0.3977	Csa_6G350370-Csa_6G351370
6	15762216	snp	MODIFIER	61	43	0.374	0.2878	0.8197	0.3721	-0.4476	Csa_6G350370-Csa_6G351370
6	15763611	snp	MODIFIER	58	49	0.3744	0.2878	0.8103	0.1429	-0.6675	Csa_6G350370-Csa_6G351370
6	15764599	snp	MODIFIER	55	34	0.3925	0.3016	0.8364	0.3824	-0.454	Csa_6G350370-Csa_6G351370
6	15764730	snp	MODIFIER	65	56	0.3709	0.281	0.6462	0.1964	-0.4497	Csa_6G350370-Csa_6G351370
6	15765846	snp	MODIFIER	68	54	0.3546	0.2696	0.6765	0.1667	-0.5098	Csa_6G350370-Csa_6G351370
6	15765987	snp	MODIFIER	61	44	0.3703	0.291	0.9016	0.4318	-0.4698	Csa_6G350370-Csa_6G351370
6	15766536	snp	MODIFIER	48	42	0.3988	0.3036	0.8125	0.4048	-0.4077	Csa_6G350370-Csa_6G351370
6	15767085	indel	MODIFIER	41	43	0.4061	0.3086	0.7073	0.2791	-0.4282	Csa_6G350370-Csa_6G351370
6	15767215	snp	MODIFIER	32	27	0.4456	0.3345	0.875	0.3704	-0.5046	Csa_6G350370-Csa_6G351370
6	15769790	snp	MODIFIER	52	51	0.3801	0.2821	0.7885	0.3529	-0.4355	Csa_6G350370-Csa_6G351370
6	15770432	snp	MODIFIER	52	42	0.3773	0.2921	0.6731	0.2143	-0.4588	Csa_6G350370-Csa_6G351370
6	15770527	snp	MODIFIER	45	28	0.4167	0.319	0.8667	0.4286	-0.4381	Csa_6G350370-Csa_6G351370
6	15770946	snp	MODIFIER	51	23	0.4211	0.3257	0.8431	0.3913	-0.4518	Csa_6G350370-Csa_6G351370
6	15771577	snp	MODIFIER	51	30	0.4078	0.3118	0.8235	0.4	-0.4235	Csa_6G351370
6	15772085	snp	MODIFIER	60	27	0.4037	0.313	0.95	0.5185	-0.4315	Csa_6G351370
6	15772504	snp	MODIFIER	39	32	0.4111	0.3141	0.7436	0.3125	-0.4311	Csa_6G351370
6	15774317	indel	MODIFIER	79	66	0.3502	0.2716	0.6329	0.2727	-0.3602	Csa_6G351370
6	15774612	indel	MODIFIER	76	65	0.3589	0.2692	0.6053	0.2308	-0.3745	Csa_6G351370
6	15776450	snp	MODIFIER	49	49	0.3878	0.3061	0.7551	0.3061	-0.449	Csa_6G351370
6	15777124	indel	MODIFIER	74	60	0.3577	0.2757	0.7162	0.3167	-0.3995	Csa_6G351370
6	15777260	indel	MODIFIER	75	50	0.36	0.28	0.7333	0.34	-0.3933	Csa_6G351370
6	15779218	snp	MODIFIER	53	40	0.3792	0.2976	0.6226	0.125	-0.4976	Csa_6G351370
6	15779505	snp	MODIFIER	50	41	0.3941	0.2961	0.78	0.3659	-0.4141	Csa_6G351370
6	15782191	snp	MODIFIER	52	39	0.3974	0.3077	0.7692	0.359	-0.4103	Csa_6G351370
6	15784158	indel	MODIFIER	45	27	0.4296	0.3185	0.7556	0.2963	-0.4593	Csa_6G351370
6	15784378	snp	MODIFIER	61	42	0.3759	0.2896	0.7541	0.2857	-0.4684	Csa_6G351370-Csa_6G351870
6	15788132	snp	MODIFIER	77	76	0.3465	0.2681	0.6364	0.2237	-0.4127	Csa_6G351370-Csa_6G351870
6	15788338	snp	MODIFIER	66	29	0.395	0.3067	0.7576	0.2414	-0.5162	Csa_6G351370-Csa_6G351870
6	15788430	snp	MODIFIER	52	27	0.411	0.3191	0.8846	0.4444	-0.4402	Csa_6G351370-Csa_6G351870
6	15788759	indel	MODIFIER	53	46	0.3938	0.2966	0.9811	0.4565	-0.5246	Csa_6G351370-Csa_6G351870
6	15788761	snp	MODIFIER	48	42	0.3988	0.3036	0.8542	0.4286	-0.4256	Csa_6G351370-Csa_6G351870
6	15789352	snp	MODIFIER	56	17	0.4412	0.3435	0.9464	0.4706	-0.4758	Csa_6G351370-Csa_6G351870
6	15790914	snp	MODIFIER	80	58	0.3539	0.2767	0.75	0.1897	-0.5603	Csa_6G351370-Csa_6G351870
6	15791518	snp	MODIFIER	62	57	0.3721	0.2782	0.7258	0.1579	-0.5679	Csa_6G351370-Csa_6G351870
6	15791685	indel	MODIFIER	95	68	0.352	0.2683	0.6526	0.2206	-0.432	Csa_6G351370-Csa_6G351870
6	15791747	snp	MODIFIER	70	50	0.3714	0.2829	0.7	0.32	-0.38	Csa_6G351370-Csa_6G351870
6	15792766	indel	MODIFIER	54	50	0.3681	0.2815	0.7593	0.28	-0.4793	Csa_6G351370-Csa_6G351870
6	15792790	snp	MODIFIER	46	48	0.3804	0.2944	0.7174	0.2292	-0.4882	Csa_6G351370-Csa_6G351870
6	15792974	snp	MODIFIER	41	28	0.4347	0.3319	0.9512	0.3929	-0.5584	Csa_6G351370-Csa_6G351870
6	15793927	snp	MODIFIER	42	24	0.4405	0.3274	0.881	0.25	-0.631	Csa_6G351870
6	15794152	snp	MODIFIER	56	42	0.381	0.2917	0.625	0.2381	-0.3869	Csa_6G351870
6	15795473	snp	MODIFIER	62	43	0.3788	0.2911	0.7258	0.2093	-0.5165	Csa_6G351870
6	15796541	snp	MODIFIER	48	23	0.4266	0.3397	0.7083	0.2609	-0.4475	Csa_6G351870
6	15796972	snp	MODIFIER	66	59	0.3606	0.2786	0.697	0.3051	-0.3919	Csa_6G351870
6	15797130	indel	MODIFIER	67	53	0.3658	0.2833	0.6716	0.3019	-0.3698	Csa_6G351870
6	15797137	snp	MODIFIER	59	51	0.3679	0.2822	0.6441	0.2157	-0.4284	Csa_6G351870
6	15797410	snp	MODIFIER	58	48	0.3664	0.2874	0.6724	0.2708	-0.4016	Csa_6G351870
6	15798063	snp	MODIFIER	52	45	0.3799	0.2923	0.8462	0.3778	-0.4684	Csa_6G351870
6	15798370	snp	LOW	67	34	0.3916	0.3016	0.806	0.3824	-0.4236	Csa_6G351870
6	15798438	snp	LOW	68	36	0.3791	0.2892	0.75	0.2778	-0.4722	Csa_6G351870
6	15800774	indel	MODIFIER	55	50	0.3909	0.2873	0.7818	0.22	-0.5618	Csa_6G351870
6	15801052	snp	MODIFIER	59	32	0.41	0.3056	0.7797	0.1875	-0.5922	Csa_6G351870
6	15801082	indel	MODIFIER	73	24	0.4224	0.3116	0.8493	0.2917	-0.5576	Csa_6G351870
6	15801281	indel	MODIFIER	67	43	0.386	0.2877	0.791	0.3256	-0.4655	Csa_6G351870
6	15802766	snp	LOW	69	51	0.3777	0.2847	0.7246	0.3137	-0.4109	Csa_6G351870
6	15802867	snp	LOW	55	45	0.3899	0.2909	0.7818	0.3778	-0.404	Csa_6G351870
6	15803642	snp	MODIFIER	70	43	0.3744	0.2834	0.7571	0.3721	-0.385	Csa_6G351870
6	15804536	snp	MODIFIER	59	54	0.3647	0.2831	0.7458	0.1667	-0.5791	Csa_6G351870
6	15804895	snp	MODIFIER	57	45	0.3789	0.2889	0.7895	0.3111	-0.4784	Csa_6G351870
6	15806217	snp	MODIFIER	66	66	0.3636	0.2727	0.6364	0.1515	-0.4848	Csa_6G351870
6	15806377	snp	MODIFIER	82	60	0.365	0.2699	0.5976	0.1833	-0.4142	Csa_6G351870
6	15808280	snp	MODIFIER	67	70	0.3606	0.2716	0.6866	0.3	-0.3866	Csa_6G351870-Csa_6G352870
6	15820171	indel	MODIFIER	86	59	0.3544	0.27	0.6395	0.2712	-0.3683	Csa_6G352870
6	15820293	snp	MODIFIER	68	70	0.3483	0.2634	0.6029	0.2429	-0.3601	Csa_6G352870
6	15820764	snp	MODIFIER	66	47	0.363	0.2869	0.7121	0.2979	-0.4142	Csa_6G352870
6	15823894	indel	MODIFIER	68	72	0.3529	0.2712	0.6471	0.25	-0.3971	Csa_6G352870
6	15824030	snp	MODIFIER	62	42	0.3825	0.2957	0.8548	0.2857	-0.5691	Csa_6G352870
6	15824724	snp	MODERATE	51	66	0.3788	0.2852	0.6667	0.197	-0.4697	Csa_6G352870
6	15824921	snp	MODERATE	51	34	0.402	0.3039	0.8627	0.3529	-0.5098	Csa_6G352870
6	15825415	snp	MODIFIER	66	46	0.3775	0.2892	0.7121	0.2174	-0.4947	Csa_6G352870
6	15828677	snp	MODIFIER	48	23	0.4266	0.3397	0.8125	0.2174	-0.5951	Csa_6G354370
6	15828729	snp	MODIFIER	57	25	0.4112	0.3116	0.8246	0.16	-0.6646	Csa_6G354370
6	15829456	indel	MODIFIER	57	37	0.3883	0.2978	0.9474	0.2432	-0.7041	Csa_6G354370
6	15829511	snp	MODIFIER	46	36	0.3804	0.3068	0.8043	0.2778	-0.5266	Csa_6G354370
6	15829747	snp	MODIFIER	79	55	0.3666	0.2819	0.7468	0.2909	-0.4559	Csa_6G354370
6	15830436	indel	MODIFIER	53	54	0.3644	0.2893	0.7547	0.2407	-0.514	Csa_6G354370
6	15831642	snp	LOW	63	41	0.3717	0.2838	0.7778	0.3902	-0.3875	Csa_6G354370
6	15832151	snp	MODIFIER	39	25	0.4267	0.3272	0.8462	0.36	-0.4862	Csa_6G354370
6	15833824	snp	MODIFIER	73	53	0.3743	0.282	0.6164	0.1698	-0.4466	Csa_6G354370
6	15834625	snp	MODIFIER	41	50	0.3941	0.2961	0.7073	0.26	-0.4473	Csa_6G354370
6	15835003	snp	MODIFIER	56	30	0.3964	0.3071	0.7857	0.3667	-0.419	Csa_6G354370
6	15835398	snp	MODIFIER	70	50	0.3714	0.2829	0.6429	0.16	-0.4829	Csa_6G354370
6	15836014	snp	MODIFIER	47	34	0.398	0.3066	0.9149	0.4706	-0.4443	Csa_6G354370
6	15836367	snp	MODIFIER	55	52	0.3853	0.2923	0.7636	0.2692	-0.4944	Csa_6G354370
6	15836532	snp	MODIFIER	71	83	0.3508	0.2642	0.6338	0.253	-0.3808	Csa_6G354370
6	15836858	snp	MODIFIER	59	68	0.3701	0.2809	0.7288	0.3088	-0.42	Csa_6G354370-Csa_6G354870
6	15837541	snp	MODIFIER	54	35	0.3878	0.2984	0.7778	0.2857	-0.4921	Csa_6G354370-Csa_6G354870
6	15838750	snp	MODIFIER	31	34	0.4184	0.3188	0.5806	0.0882	-0.4924	Csa_6G354370-Csa_6G354870
6	15838938	snp	MODIFIER	35	43	0.4066	0.3136	0.7714	0.2093	-0.5621	Csa_6G354370-Csa_6G354870
6	15839445	snp	MODIFIER	67	57	0.3726	0.2831	0.5224	0.1404	-0.382	Csa_6G354370-Csa_6G354870
6	15841147	snp	MODIFIER	63	53	0.3747	0.2803	0.6667	0.1509	-0.5157	Csa_6G354370-Csa_6G354870
6	15841747	snp	MODIFIER	68	62	0.3714	0.2775	0.6618	0.1613	-0.5005	Csa_6G354370-Csa_6G354870
6	15842518	snp	MODIFIER	44	47	0.3839	0.2945	0.7727	0.2979	-0.4749	Csa_6G354370-Csa_6G354870
6	15842767	snp	MODIFIER	61	63	0.3588	0.2753	0.6721	0.3016	-0.3705	Csa_6G354870
6	15843395	snp	MODIFIER	57	56	0.3634	0.291	0.8596	0.25	-0.6096	Csa_6G354870
6	15843738	snp	MODIFIER	56	39	0.3887	0.2962	0.7321	0.3333	-0.3988	Csa_6G354870
6	15844653	snp	MODIFIER	49	30	0.4014	0.3177	0.8776	0.4667	-0.4109	Csa_6G354870
6	15845283	snp	MODIFIER	63	52	0.3773	0.2854	0.6667	0.2308	-0.4359	Csa_6G354870
6	15845405	snp	MODIFIER	58	53	0.3754	0.2811	0.7586	0.2453	-0.5133	Csa_6G354870
6	15845521	snp	MODIFIER	73	36	0.3794	0.2964	0.8082	0.25	-0.5582	Csa_6G354870
6	15845674	snp	MODIFIER	65	33	0.3893	0.2979	0.8462	0.3333	-0.5128	Csa_6G354870
6	15845795	snp	MODIFIER	60	25	0.4067	0.3167	0.85	0.36	-0.49	Csa_6G354870
6	15845850	snp	MODIFIER	72	30	0.4083	0.3083	0.8333	0.2667	-0.5667	Csa_6G354870
6	15846306	snp	MODIFIER	65	53	0.38	0.2911	0.7077	0.3019	-0.4058	Csa_6G354870
6	15846873	snp	MODIFIER	66	66	0.3636	0.2727	0.6364	0.2424	-0.3939	Csa_6G354870
6	15847592	indel	MODIFIER	39	32	0.4111	0.3141	0.6923	0.25	-0.4423	Csa_6G354870
6	15847989	snp	LOW	41	29	0.4172	0.328	0.8293	0.3448	-0.4844	Csa_6G354870
6	15848107	snp	MODERATE	45	29	0.4153	0.3119	0.9556	0.4138	-0.5418	Csa_6G354870
6	15848582	indel	MODIFIER	62	66	0.3583	0.2747	0.8387	0.3636	-0.4751	Csa_6G355120
6	15848627	snp	MODIFIER	59	56	0.3689	0.286	0.7458	0.1429	-0.6029	Csa_6G355120
6	15848803	indel	MODIFIER	56	57	0.3634	0.291	0.7321	0.2807	-0.4514	Csa_6G355120
6	15848874	snp	MODIFIER	69	34	0.387	0.2988	0.7971	0.2647	-0.5324	Csa_6G355120
6	15848909	indel	MODIFIER	74	33	0.3829	0.2952	0.8378	0.3333	-0.5045	Csa_6G355120
6	15850680	snp	MODIFIER	59	45	0.3774	0.2885	0.7627	0.2444	-0.5183	Csa_6G355120
6	15852025	snp	MODIFIER	56	52	0.3709	0.283	0.6786	0.2308	-0.4478	Csa_6G354870
6	15852137	snp	MODIFIER	39	39	0.4103	0.3077	0.7692	0.359	-0.4103	Csa_6G354870
6	15856039	snp	MODIFIER	68	58	0.3641	0.2819	0.6176	0.2069	-0.4108	Csa_6G355120
6	15860087	snp	MODIFIER	62	57	0.3721	0.2782	0.6774	0.1228	-0.5546	Csa_6G355370
6	15860530	snp	MODIFIER	63	61	0.3588	0.2753	0.6667	0.1639	-0.5027	Csa_6G355370
6	15861886	snp	MODIFIER	54	70	0.3667	0.2868	0.5926	0.2143	-0.3783	Csa_6G355370
6	15864399	snp	MODIFIER	67	57	0.3726	0.2831	0.6716	0.2456	-0.426	Csa_6G355380
6	15866307	snp	MODIFIER	76	49	0.3663	0.2833	0.7105	0.3061	-0.4044	Csa_6G355380
6	15866855	snp	MODIFIER	46	52	0.3838	0.2968	0.8261	0.2308	-0.5953	Csa_6G355380
6	15866999	snp	MODIFIER	44	45	0.3929	0.302	0.7045	0.0667	-0.6379	Csa_6G355380
6	15867411	snp	LOW	59	56	0.3689	0.286	0.6949	0.2321	-0.4628	Csa_6G355380
6	15867903	snp	MODIFIER	66	64	0.3551	0.2751	0.6061	0.1875	-0.4186	Csa_6G355380
6	15868232	snp	MODIFIER	39	35	0.4234	0.3209	0.7179	0.1714	-0.5465	Csa_6G355380
6	15868333	snp	LOW	46	38	0.4062	0.3021	0.6957	0.2632	-0.4325	Csa_6G355380
6	15868881	indel	MODIFIER	68	55	0.3588	0.2757	0.6324	0.2182	-0.4142	Csa_6G355380
6	15869498	snp	MODIFIER	61	54	0.3637	0.2832	0.6721	0.2222	-0.4499	Csa_6G355380
6	15869639	indel	MODIFIER	50	47	0.3809	0.2983	0.66	0.1915	-0.4685	Csa_6G355380
6	15869918	snp	MODIFIER	57	51	0.3736	0.2879	0.7193	0.2745	-0.4448	Csa_6G355380
6	15870604	snp	MODIFIER	59	65	0.3593	0.2733	0.661	0.1231	-0.5379	Csa_6G355380
6	15870898	snp	MODIFIER	66	44	0.3712	0.2879	0.7727	0.3182	-0.4545	Csa_6G355380
6	15871105	snp	MODIFIER	58	25	0.4159	0.329	0.8966	0.44	-0.4566	Csa_6G355380
6	15871314	snp	MODIFIER	45	51	0.383	0.2993	0.7333	0.2157	-0.5176	Csa_6G355380
6	15871493	snp	MODIFIER	36	38	0.4035	0.3202	0.8611	0.4474	-0.4137	Csa_6G355380
6	15871853	snp	MODIFIER	74	70	0.3486	0.266	0.5946	0.1857	-0.4089	Csa_6G355380
6	15872023	snp	MODIFIER	76	49	0.3663	0.2833	0.6316	0.1837	-0.4479	Csa_6G355390
6	15872027	snp	MODIFIER	78	51	0.3605	0.2768	0.6154	0.1569	-0.4585	Csa_6G355390
6	15872206	snp	MODIFIER	79	63	0.3562	0.268	0.6582	0.1587	-0.4995	Csa_6G355390
6	15872433	snp	MODIFIER	68	69	0.3572	0.2835	0.6765	0.2319	-0.4446	Csa_6G355390
6	15872700	snp	MODIFIER	43	39	0.4061	0.3017	0.8605	0.3846	-0.4758	Csa_6G355390
6	15874188	indel	MODIFIER	46	50	0.3791	0.2922	0.7174	0.3	-0.4174	Csa_6G355390
6	15874923	snp	MODIFIER	68	86	0.3594	0.2712	0.7206	0.1512	-0.5694	Csa_6G355390
6	15875353	snp	MODIFIER	70	75	0.3619	0.279	0.6714	0.1733	-0.4981	Csa_6G355390
6	15875550	snp	MODIFIER	69	52	0.3732	0.2821	0.7246	0.2308	-0.4939	Csa_6G355390
6	15876347	snp	MODIFIER	58	61	0.3609	0.2781	0.7241	0.3115	-0.4127	Csa_6G355390
6	15876674	snp	MODIFIER	50	55	0.3909	0.2873	0.7	0.2364	-0.4636	Csa_6G355390
6	15878271	snp	MODERATE	54	41	0.3758	0.2891	0.7222	0.2439	-0.4783	Csa_6G355400
6	15881115	snp	MODIFIER	65	51	0.3759	0.2836	0.6615	0.1569	-0.5047	Csa_6G355390
6	15881197	indel	MODIFIER	70	51	0.372	0.2846	0.7571	0.2353	-0.5218	Csa_6G355390
6	15881232	snp	MODIFIER	60	44	0.3833	0.2955	0.75	0.25	-0.5	Csa_6G355390
6	15883050	snp	MODIFIER	53	50	0.3872	0.2981	0.6038	0.12	-0.4838	Csa_6G355400
6	15883498	snp	MODIFIER	68	74	0.3617	0.2699	0.7353	0.2432	-0.4921	Csa_6G355410
6	15884545	indel	MODIFIER	46	56	0.3983	0.2927	0.7174	0.25	-0.4674	Csa_6G355400
6	15886033	snp	MODERATE	39	36	0.4167	0.3141	0.7436	0.1944	-0.5491	Csa_6G355410
6	15886269	snp	MODIFIER	47	36	0.4031	0.3067	0.7234	0.1667	-0.5567	Csa_6G355410
6	15886573	indel	MODIFIER	77	80	0.3498	0.2709	0.6104	0.15	-0.4604	Csa_6G355410
6	15886587	snp	MODIFIER	73	74	0.3464	0.2655	0.6164	0.0811	-0.5354	Csa_6G355410
6	15888088	indel	LOW	60	35	0.3786	0.2929	0.7	0.2857	-0.4143	Csa_6G355420
6	15888526	indel	MODIFIER	55	41	0.3916	0.3007	0.8545	0.3902	-0.4643	Csa_6G355410
6	15888537	snp	MODIFIER	47	34	0.398	0.3066	0.7447	0.3235	-0.4212	Csa_6G355410
6	15888826	snp	MODERATE	59	43	0.3839	0.2913	0.8136	0.3023	-0.5112	Csa_6G355420
6	15888897	indel	MODIFIER	61	56	0.3806	0.2942	0.8033	0.2143	-0.589	Csa_6G355410
6	15889780	snp	MODIFIER	68	42	0.3704	0.292	0.5735	0.1667	-0.4069	Csa_6G355410
6	15889843	indel	MODIFIER	69	49	0.3671	0.2881	0.6087	0.2245	-0.3842	Csa_6G355410
6	15890571	snp	LOW	55	48	0.3864	0.2951	0.6182	0.1875	-0.4307	Csa_6G355420
6	15890781	snp	LOW	60	61	0.3713	0.2874	0.5833	0.082	-0.5014	Csa_6G355420
6	15891428	snp	MODIFIER	59	49	0.375	0.2937	0.7119	0.2245	-0.4874	Csa_6G355430
6	15892185	snp	MODIFIER	40	36	0.4056	0.3111	0.9	0.3056	-0.5944	Csa_6G355420
6	15892596	indel	MODIFIER	77	68	0.3518	0.2773	0.6234	0.2206	-0.4028	Csa_6G355420
6	15893528	snp	MODIFIER	79	62	0.3495	0.2699	0.6835	0.2581	-0.4255	Csa_6G355420
6	15894105	indel	MODIFIER	53	54	0.3644	0.2893	0.8491	0.3704	-0.4787	Csa_6G355420
6	15894121	snp	MODIFIER	51	60	0.3745	0.2853	0.8235	0.2667	-0.5569	Csa_6G355420
6	15894595	snp	MODIFIER	77	55	0.361	0.2779	0.6494	0.2182	-0.4312	Csa_6G355420
6	15894941	indel	MODIFIER	53	58	0.3754	0.2811	0.6038	0.2069	-0.3969	Csa_6G355420
6	15895255	snp	MODIFIER	55	59	0.3713	0.2888	0.6545	0.1864	-0.4681	Csa_6G355420
6	15895375	indel	MODIFIER	62	47	0.3686	0.2841	0.6935	0.1915	-0.5021	Csa_6G355420
6	15895531	snp	MODIFIER	58	58	0.3621	0.2759	0.6379	0.2241	-0.4138	Csa_6G355420
6	15895945	snp	MODIFIER	71	68	0.3525	0.2693	0.6338	0.2059	-0.4279	Csa_6G355420
6	15896182	snp	MODIFIER	91	64	0.3549	0.2699	0.6593	0.1719	-0.4875	Csa_6G355420
6	15896719	snp	MODIFIER	40	25	0.42	0.33	0.825	0.4	-0.425	Csa_6G355420
6	15897131	snp	MODIFIER	42	35	0.3952	0.3095	0.9286	0.4571	-0.4714	Csa_6G355440
6	15897296	snp	MODIFIER	64	68	0.3483	0.273	0.6719	0.1324	-0.5395	Csa_6G355440
6	15897411	indel	MODIFIER	55	61	0.3666	0.2814	0.6364	0.1803	-0.456	Csa_6G355440
6	15898470	snp	MODIFIER	71	49	0.3699	0.2777	0.7183	0.2449	-0.4734	Csa_6G355430
6	15898749	indel	MODIFIER	54	64	0.3611	0.2772	0.6111	0.0938	-0.5174	Csa_6G355430
6	15899289	indel	MODIFIER	74	39	0.3843	0.2911	0.8514	0.359	-0.4924	Csa_6G355430
6	15899957	snp	MODIFIER	85	73	0.3439	0.2712	0.6824	0.2877	-0.3947	Csa_6G355430
6	15900118	snp	MODIFIER	69	67	0.3545	0.2795	0.6377	0.1343	-0.5034	Csa_6G355430
6	15900813	snp	MODIFIER	63	65	0.3629	0.2801	0.619	0.1385	-0.4806	Csa_6G355430
6	15917334	snp	LOW	62	65	0.3682	0.2883	0.5968	0.1846	-0.4122	Csa_6G355460
6	15917725	snp	MODIFIER	62	62	0.371	0.2742	0.629	0.1613	-0.4677	Csa_6G355460
6	15919762	snp	MODIFIER	66	68	0.3578	0.2732	0.6515	0.1912	-0.4603	Csa_6G355460
6	15921458	snp	MODIFIER	47	43	0.3845	0.3008	0.5532	0.1395	-0.4137	Csa_6G355460
6	15921708	snp	MODIFIER	44	35	0.3903	0.3052	0.75	0.2571	-0.4929	Csa_6G355460
6	15922082	snp	MODIFIER	78	51	0.3605	0.2768	0.6667	0.1765	-0.4902	Csa_6G355460
6	15922700	indel	MODIFIER	69	44	0.3735	0.2866	0.7391	0.2955	-0.4437	Csa_6G355460
6	15924817	indel	MODIFIER	50	65	0.36	0.2877	0.54	0.1692	-0.3708	Csa_6G355960
6	15927604	snp	MODIFIER	42	37	0.4028	0.3121	0.5238	0.1081	-0.4157	Csa_6G355960
6	15927930	snp	MODIFIER	60	64	0.3531	0.2708	0.6167	0.25	-0.3667	Csa_6G355960
6	15928183	snp	MODIFIER	67	54	0.3593	0.2822	0.6418	0.2778	-0.364	Csa_6G355960
6	15928562	snp	LOW	51	53	0.3807	0.2878	0.6863	0.1132	-0.5731	Csa_6G355960
6	15928881	snp	MODERATE	39	40	0.4173	0.316	0.641	0.2	-0.441	Csa_6G355960
6	15928904	snp	MODERATE	37	29	0.4119	0.3187	0.6757	0.2414	-0.4343	Csa_6G355960
6	15930528	indel	MODIFIER	55	62	0.3683	0.2836	0.5455	0.1613	-0.3842	Csa_6G355960
6	15931200	snp	MODIFIER	69	81	0.3521	0.2716	0.7391	0.2099	-0.5293	Csa_6G355960
6	15931240	snp	MODIFIER	69	73	0.3564	0.2718	0.6812	0.2055	-0.4757	Csa_6G355960
6	15931852	snp	MODIFIER	65	58	0.3592	0.2804	0.6462	0.1897	-0.4565	Csa_6G355960
6	15932530	snp	MODIFIER	45	39	0.3932	0.3009	0.7556	0.2308	-0.5248	Csa_6G355960
6	15932636	snp	MODIFIER	42	29	0.4146	0.3218	0.7857	0.2069	-0.5788	Csa_6G355960
6	15933580	snp	MODIFIER	69	79	0.35	0.2669	0.6667	0.1266	-0.5401	Csa_6G355960
6	15935212	snp	MODIFIER	56	74	0.3634	0.2785	0.6071	0.2162	-0.3909	Csa_6G355970
6	15935667	snp	MODIFIER	59	67	0.3537	0.279	0.5593	0.1791	-0.3802	Csa_6G355970
6	15935763	snp	MODIFIER	52	55	0.3853	0.2923	0.5385	0.1455	-0.393	Csa_6G355970
6	15935876	indel	MODIFIER	73	59	0.3622	0.2782	0.5205	0.0339	-0.4866	Csa_6G355970
6	15937279	snp	MODIFIER	56	65	0.3709	0.281	0.5714	0.1385	-0.433	Csa_6G355970
6	15937432	snp	MODIFIER	72	56	0.3591	0.2758	0.6528	0.1429	-0.5099	Csa_6G355970
6	15938453	indel	MODIFIER	80	37	0.3818	0.2902	0.725	0.2703	-0.4547	Csa_6G355970
6	15938822	snp	MODIFIER	47	43	0.3845	0.3008	0.7234	0.2326	-0.4908	Csa_6G355970
6	15939077	snp	MODIFIER	65	48	0.3699	0.2792	0.7077	0.1667	-0.541	Csa_6G355970
6	15941276	snp	MODERATE	51	67	0.3664	0.2833	0.5882	0.1642	-0.4241	Csa_6G355970
6	15941546	snp	MODERATE	60	47	0.3642	0.2901	0.7167	0.2979	-0.4188	Csa_6G355970
6	15941957	snp	MODIFIER	67	84	0.35	0.2697	0.6866	0.2262	-0.4604	Csa_6G355980
6	15942773	snp	MODIFIER	66	60	0.3621	0.2848	0.6061	0.15	-0.4561	Csa_6G355980
6	15943346	snp	MODIFIER	66	57	0.3708	0.2855	0.6818	0.2281	-0.4537	Csa_6G355970
6	15943839	snp	MODIFIER	54	71	0.3745	0.282	0.7037	0.2535	-0.4502	Csa_6G355970
6	15944059	snp	MODIFIER	54	61	0.3637	0.2832	0.6852	0.1311	-0.554	Csa_6G355970
6	15944255	snp	MODIFIER	32	54	0.3924	0.3056	0.4375	0.037	-0.4005	Csa_6G355970
6	15944469	indel	MODIFIER	43	71	0.3639	0.2843	0.4651	0.0704	-0.3947	Csa_6G355970
6	15946036	snp	MODIFIER	40	38	0.4079	0.3092	0.825	0.3947	-0.4303	Csa_6G355990
6	15946437	snp	MODIFIER	45	54	0.3778	0.2926	0.6222	0.1667	-0.4556	Csa_6G355990
6	15946565	snp	MODIFIER	59	45	0.3774	0.2885	0.6441	0.2667	-0.3774	Csa_6G355990
6	15946634	snp	MODIFIER	57	61	0.367	0.2778	0.6667	0.1475	-0.5191	Csa_6G355990
6	15946719	snp	MODIFIER	28	34	0.4202	0.3256	0.75	0.1176	-0.6324	Csa_6G355990
6	15948361	snp	MODIFIER	58	31	0.4038	0.3048	0.9138	0.4839	-0.4299	Csa_6G355990
6	15948394	snp	MODIFIER	53	32	0.4051	0.3107	0.9434	0.4375	-0.5059	Csa_6G355990
6	15948784	snp	MODIFIER	42	34	0.4076	0.3179	0.7857	0.2941	-0.4916	Csa_6G355990
6	15953164	snp	MODIFIER	61	61	0.3607	0.2787	0.6393	0.1475	-0.4918	Csa_6G355990
6	15953377	snp	MODIFIER	57	63	0.3592	0.2857	0.6667	0.1587	-0.5079	Csa_6G355990
6	15954993	indel	MODIFIER	75	63	0.3606	0.2749	0.6267	0.2222	-0.4044	Csa_6G355990
6	15955001	indel	MODIFIER	74	63	0.3518	0.2724	0.5	0.1429	-0.3571	Csa_6G355990
6	15959526	snp	MODIFIER	77	53	0.3487	0.2779	0.7403	0.2075	-0.5327	Csa_6G356490
6	15959712	indel	MODIFIER	60	47	0.3642	0.2901	0.6167	0.1702	-0.4465	Csa_6G356490
6	15961088	snp	MODIFIER	67	59	0.3537	0.279	0.7612	0.2034	-0.5578	Csa_6G356490
6	15962594	indel	MODIFIER	102	86	0.3374	0.2547	0.5294	0.186	-0.3434	Csa_6G356490
6	15964918	indel	MODIFIER	51	51	0.3922	0.2941	0.6863	0.2353	-0.451	Csa_6G356990
6	15971238	snp	MODIFIER	26	57	0.4042	0.3138	0.5385	0.1228	-0.4157	Csa_6G356990
6	15973583	snp	MODIFIER	36	61	0.388	0.2933	0.5	0.0984	-0.4016	Csa_6G356990
6	16020742	snp	LOW	83	52	0.3719	0.2829	0.747	0.2115	-0.5354	Csa_6G358050
6	16021111	snp	MODIFIER	22	40	0.4386	0.3364	0.4545	0	-0.4545	Csa_6G358050
6	16021922	snp	MODIFIER	51	62	0.3729	0.2865	0.549	0.1452	-0.4039	Csa_6G358050
6	16023422	snp	MODIFIER	63	75	0.3606	0.2749	0.6667	0.2267	-0.44	Csa_6G358060
6	16023468	indel	MODIFIER	63	71	0.3619	0.2777	0.7143	0.2113	-0.503	Csa_6G358060
6	16023470	indel	MODIFIER	63	73	0.3696	0.2759	0.7619	0.2603	-0.5016	Csa_6G358060
6	16023500	snp	MODIFIER	59	71	0.3652	0.2836	0.7288	0.1831	-0.5457	Csa_6G358060
6	16024074	indel	MODIFIER	89	73	0.344	0.2681	0.7416	0.3288	-0.4128	Csa_6G358050
6	16024092	snp	MODIFIER	84	70	0.3643	0.269	0.7262	0.2714	-0.4548	Csa_6G358050
6	16024350	snp	MODIFIER	41	31	0.4241	0.3194	0.878	0.3871	-0.491	Csa_6G358060
6	16024659	snp	MODIFIER	50	55	0.3909	0.2873	0.6	0.1818	-0.4182	Csa_6G358060
6	16024942	snp	MODIFIER	62	72	0.3674	0.2742	0.6935	0.1667	-0.5269	Csa_6G358060
6	16025258	snp	MODIFIER	51	45	0.383	0.2993	0.7647	0.3778	-0.3869	Csa_6G358060
6	16025764	snp	MODIFIER	41	21	0.4448	0.3275	0.8293	0.381	-0.4483	Csa_6G358080
6	16025965	snp	LOW	51	47	0.3817	0.2904	0.5686	0.1064	-0.4622	Csa_6G358060
6	16026302	snp	MODERATE	55	42	0.3883	0.2974	0.6727	0.2619	-0.4108	Csa_6G358060
6	16027483	snp	MODIFIER	47	34	0.398	0.3066	0.8511	0.2941	-0.5569	Csa_6G358080
6	16028754	snp	HIGH	24	27	0.4537	0.3426	0.9583	0.2593	-0.6991	Csa_6G358070
6	16029187	snp	MODIFIER	65	55	0.358	0.2755	0.6308	0.2545	-0.3762	Csa_6G358070
6	16029804	indel	MODIFIER	62	57	0.3721	0.2782	0.6774	0.2632	-0.4143	Csa_6G358070
6	16029821	snp	MODIFIER	58	57	0.3733	0.2861	0.6379	0.193	-0.4449	Csa_6G358070
6	16030973	snp	MODIFIER	60	50	0.3833	0.2933	0.7833	0.36	-0.4233	Csa_6G358070
6	16031417	snp	MODIFIER	67	47	0.3741	0.2823	0.6866	0.2766	-0.41	Csa_6G358070
6	16032452	snp	MODIFIER	54	40	0.3861	0.2981	0.7963	0.3	-0.4963	Csa_6G358070
6	16032718	snp	MODIFIER	55	36	0.3864	0.2975	0.7636	0.1944	-0.5692	Csa_6G358070
6	16033197	snp	LOW	57	63	0.3592	0.2857	0.7368	0.1905	-0.5464	Csa_6G358080
6	16034418	snp	MODIFIER	69	37	0.3878	0.2902	0.6957	0.2162	-0.4794	Csa_6G358090
6	16034435	indel	MODIFIER	62	36	0.3898	0.2957	0.7097	0.2222	-0.4875	Csa_6G358090
6	16034601	snp	MODIFIER	65	62	0.3682	0.2883	0.6	0.1613	-0.4387	Csa_6G358100
6	16034891	snp	MODIFIER	67	64	0.3577	0.2696	0.6418	0.2188	-0.423	Csa_6G358100
6	16035188	snp	MODIFIER	64	61	0.3642	0.2784	0.6875	0.1639	-0.5236	Csa_6G358100
6	16035549	snp	MODIFIER	68	63	0.3578	0.2754	0.6471	0.1587	-0.4883	Csa_6G358100
6	16035639	indel	MODIFIER	74	68	0.3617	0.2699	0.6757	0.25	-0.4257	Csa_6G358100
6	16037569	snp	MODERATE	39	45	0.3932	0.3009	0.6154	0.2222	-0.3932	Csa_6G358090
6	16037853	snp	MODIFIER	34	46	0.4003	0.3056	0.7647	0.3043	-0.4604	Csa_6G358090
6	16037972	snp	MODIFIER	61	44	0.3703	0.291	0.8033	0.4318	-0.3715	Csa_6G358090
6	16038043	snp	MODIFIER	58	45	0.3835	0.2969	0.7241	0.2	-0.5241	Csa_6G358090
6	16039317	indel	MODIFIER	75	74	0.3555	0.2627	0.6133	0.2432	-0.3701	Csa_6G358090
6	16039375	snp	MODIFIER	78	61	0.3602	0.2682	0.5897	0.1967	-0.393	Csa_6G358090
6	16039556	snp	MODIFIER	52	48	0.3718	0.2917	0.75	0.1875	-0.5625	Csa_6G358090
6	16039665	snp	MODIFIER	45	23	0.4077	0.3198	0.8	0.3043	-0.4957	Csa_6G358090
6	16040072	snp	MODIFIER	46	59	0.3784	0.2937	0.7391	0.3051	-0.434	Csa_6G358090
6	16040467	snp	LOW	51	64	0.3738	0.2837	0.6667	0.1562	-0.5104	Csa_6G358100
6	16041993	snp	MODIFIER	59	75	0.3736	0.2841	0.7288	0.1733	-0.5555	Csa_6G358090
6	16042241	snp	MODIFIER	56	79	0.3592	0.2787	0.6786	0.2405	-0.4381	Csa_6G358090
6	16042816	snp	MODIFIER	48	47	0.3905	0.3027	0.7917	0.1915	-0.6002	Csa_6G358100
6	16042923	snp	MODIFIER	65	34	0.3982	0.3032	0.8308	0.3235	-0.5072	Csa_6G358100
6	16043016	snp	MODIFIER	60	44	0.3833	0.2955	0.65	0.25	-0.4	Csa_6G358100
6	16044331	snp	MODIFIER	46	56	0.3983	0.2927	0.7174	0.1607	-0.5567	Csa_6G358100
6	16044725	snp	MODIFIER	69	56	0.3675	0.2728	0.7536	0.25	-0.5036	Csa_6G358100
6	16044893	snp	MODIFIER	55	55	0.3818	0.2909	0.7273	0.2	-0.5273	Csa_6G358100
6	16046354	snp	MODIFIER	61	68	0.3515	0.2734	0.6557	0.1618	-0.494	Csa_6G358100
6	16046808	snp	MODIFIER	62	63	0.3607	0.2806	0.6129	0.2063	-0.4066	Csa_6G358100
6	16047460	snp	MODIFIER	66	59	0.3606	0.2786	0.6515	0.1864	-0.4651	Csa_6G358100
6	16047824	indel	MODIFIER	61	50	0.3902	0.2869	0.7377	0.28	-0.4577	Csa_6G358100
6	16048027	snp	MODIFIER	52	44	0.3899	0.2937	0.7885	0.3409	-0.4476	Csa_6G358110
6	16048207	snp	LOW	65	41	0.3677	0.2919	0.7385	0.3415	-0.397	Csa_6G358110
6	16048328	indel	LOW	58	57	0.3733	0.2861	0.6207	0.2456	-0.3751	Csa_6G358110
6	16048884	snp	MODIFIER	68	59	0.3701	0.2809	0.6618	0.1864	-0.4753	Csa_6G358120
6	16049201	snp	MODIFIER	62	61	0.3506	0.2832	0.7097	0.1967	-0.513	Csa_6G358120
6	16049259	snp	MODIFIER	64	60	0.3531	0.2708	0.6094	0.1833	-0.426	Csa_6G358120
6	16049851	snp	MODIFIER	56	45	0.3718	0.2913	0.6607	0.2667	-0.394	Csa_6G358120
6	16050998	snp	MODIFIER	47	37	0.3933	0.2984	0.766	0.2432	-0.5227	Csa_6G358120
6	16052657	snp	MODIFIER	46	38	0.4062	0.3021	0.8043	0.3684	-0.4359	Csa_6G358110
6	16053493	snp	MODIFIER	60	58	0.3707	0.2736	0.6	0.1552	-0.4448	Csa_6G358120
6	16053641	snp	MODIFIER	46	76	0.3627	0.2889	0.6739	0.1711	-0.5029	Csa_6G358120
6	16053841	snp	MODIFIER	52	55	0.3853	0.2923	0.75	0.1636	-0.5864	Csa_6G358120
6	16053855	snp	MODIFIER	49	49	0.3878	0.3061	0.7755	0.1837	-0.5918	Csa_6G358120
6	16053997	snp	MODIFIER	45	34	0.402	0.3059	0.8444	0.4118	-0.4327	Csa_6G358110
6	16057657	snp	MODIFIER	67	72	0.3522	0.2724	0.6418	0.2361	-0.4057	Csa_6G358120
6	16058044	snp	MODIFIER	44	35	0.3903	0.3052	0.75	0.3143	-0.4357	Csa_6G358120
6	16058714	indel	MODIFIER	55	56	0.3711	0.2808	0.6364	0.1786	-0.4578	Csa_6G358120
6	16059445	snp	MODIFIER	75	55	0.343	0.2752	0.7333	0.2909	-0.4424	Csa_6G358120
6	16059560	snp	MODIFIER	70	66	0.3541	0.2758	0.7857	0.2727	-0.513	Csa_6G358120
6	16060680	snp	MODIFIER	71	56	0.3526	0.2757	0.6901	0.1964	-0.4937	Csa_6G358130
6	16061654	snp	MODIFIER	64	42	0.3698	0.2842	0.6562	0.1667	-0.4896	Csa_6G358130
6	16064255	snp	MODIFIER	40	44	0.4023	0.3068	0.875	0.4318	-0.4432	Csa_6G358120
6	16064834	snp	MODIFIER	61	36	0.388	0.2933	0.8033	0.25	-0.5533	Csa_6G358120
6	16065114	snp	MODIFIER	30	31	0.4398	0.3419	0.6667	0.1935	-0.4731	Csa_6G358120
6	16065607	snp	LOW	59	46	0.3784	0.2937	0.6271	0.2391	-0.388	Csa_6G358130
6	16067556	snp	MODIFIER	69	66	0.3755	0.2793	0.6087	0.1364	-0.4723	Csa_6G358120
6	16067895	snp	MODERATE	53	40	0.3792	0.2976	0.6604	0.125	-0.5354	Csa_6G358150
6	16068113	snp	MODIFIER	72	61	0.3702	0.2782	0.6806	0.2459	-0.4347	Csa_6G358140
6	16068169	snp	MODIFIER	52	62	0.3697	0.2897	0.6731	0.2903	-0.3828	Csa_6G358140
6	16068258	snp	MODIFIER	57	66	0.3708	0.2855	0.6842	0.2727	-0.4115	Csa_6G358140
6	16068437	snp	MODIFIER	48	67	0.371	0.2814	0.7083	0.1642	-0.5442	Csa_6G358140
6	16071391	indel	MODIFIER	60	29	0.404	0.3063	0.9333	0.5172	-0.4161	Csa_6G358140
6	16072021	snp	MODIFIER	69	36	0.3901	0.3007	0.7246	0.3056	-0.4191	Csa_6G358150
6	16074596	indel	MODIFIER	52	37	0.395	0.3025	0.7308	0.1081	-0.6227	Csa_6G358660
6	16074922	snp	MODIFIER	58	73	0.371	0.2787	0.6207	0.1918	-0.4289	Csa_6G358660
6	16078102	snp	MODIFIER	48	45	0.3819	0.2931	0.6875	0.1556	-0.5319	Csa_6G358670
6	16078357	snp	MODIFIER	47	69	0.3716	0.2837	0.5957	0.1739	-0.4218	Csa_6G358670
6	16079450	snp	MODIFIER	55	38	0.3995	0.3024	0.8182	0.3684	-0.4498	Csa_6G358670
6	16081599	snp	MODIFIER	50	50	0.38	0.3	0.78	0.34	-0.44	Csa_6G358670
6	16081696	snp	MODIFIER	49	58	0.3744	0.2878	0.7959	0.2931	-0.5028	Csa_6G358670
6	16082597	snp	MODIFIER	81	60	0.3574	0.2679	0.6667	0.3	-0.3667	Csa_6G358660
6	16084345	snp	MODIFIER	55	57	0.3751	0.2861	0.7273	0.2807	-0.4466	Csa_6G358660
6	16085267	snp	MODIFIER	66	54	0.3822	0.2896	0.7879	0.2407	-0.5471	Csa_6G358660
6	16085325	snp	MODIFIER	66	41	0.3766	0.2831	0.8182	0.3171	-0.5011	Csa_6G358660
6	16085614	snp	MODIFIER	51	69	0.3777	0.2847	0.6863	0.2174	-0.4689	Csa_6G358660
6	16085782	snp	MODIFIER	64	49	0.3753	0.2864	0.6875	0.2245	-0.463	Csa_6G358660
6	16086018	snp	MODIFIER	64	54	0.3611	0.2772	0.6094	0.2222	-0.3872	Csa_6G358660
6	16089323	indel	MODIFIER	67	34	0.3916	0.3016	0.7164	0.2647	-0.4517	Csa_6G358680
6	16090383	indel	MODIFIER	69	48	0.3687	0.2835	0.7391	0.3542	-0.385	Csa_6G358680
6	16092675	indel	MODIFIER	74	45	0.3607	0.2796	0.7162	0.2	-0.5162	Csa_6G358680
6	16092676	indel	MODIFIER	71	46	0.3653	0.2808	0.6901	0.1522	-0.538	Csa_6G358680
6	16092682	indel	MODIFIER	72	50	0.3589	0.2772	0.7222	0.28	-0.4422	Csa_6G358680
6	16092804	snp	MODIFIER	65	78	0.3462	0.2692	0.6462	0.2051	-0.441	U6
6	16093005	snp	MODIFIER	55	81	0.3549	0.2732	0.6545	0.2346	-0.42	U6
6	16093402	snp	MODIFIER	78	84	0.3407	0.2647	0.7436	0.2976	-0.446	U6
6	16093548	snp	MODIFIER	59	31	0.4013	0.3062	0.8983	0.4839	-0.4144	U6
6	16093594	indel	MODIFIER	63	44	0.3734	0.285	0.7937	0.3864	-0.4073	U6
6	16093724	snp	MODIFIER	59	49	0.375	0.2937	0.661	0.2857	-0.3753	U6
6	16093834	snp	MODIFIER	55	33	0.3818	0.303	0.7273	0.303	-0.4242	U6
6	16094129	snp	MODIFIER	56	30	0.3964	0.3071	0.8571	0.2	-0.6571	U6
6	16100722	snp	MODIFIER	78	52	0.3654	0.2756	0.6282	0.1346	-0.4936	Csa_6G358690
6	16101121	snp	MODIFIER	76	61	0.3499	0.2714	0.6316	0.2459	-0.3857	Csa_6G358690
6	16101620	indel	MODIFIER	78	81	0.3575	0.2688	0.6923	0.3086	-0.3837	Csa_6G358690
6	16102145	snp	MODIFIER	67	61	0.3543	0.2797	0.6716	0.2459	-0.4257	Csa_6G358690
6	16103149	snp	MODIFIER	69	68	0.3572	0.2835	0.6377	0.2794	-0.3583	Csa_6G358690
6	16106712	indel	MODIFIER	55	41	0.3916	0.3007	0.7818	0.1951	-0.5867	Csa_6G358710
6	16107588	snp	MODIFIER	52	52	0.3654	0.2885	0.6538	0.2692	-0.3846	Csa_6G358710
6	16108572	snp	LOW	50	58	0.3779	0.2841	0.76	0.1207	-0.6393	Csa_6G358710
6	16109128	snp	MODIFIER	60	48	0.3667	0.2792	0.7167	0.2083	-0.5083	Csa_6G358710
6	16109310	snp	MODIFIER	55	57	0.3751	0.2861	0.6545	0.1754	-0.4791	Csa_6G358700
6	16109704	snp	MODIFIER	55	54	0.3751	0.2855	0.8182	0.3519	-0.4663	Csa_6G358700
6	16109810	snp	MODIFIER	61	54	0.3637	0.2832	0.7213	0.2778	-0.4435	Csa_6G358700
6	16110096	snp	MODIFIER	42	23	0.4255	0.323	0.881	0.4348	-0.4462	Csa_6G358700
6	16117085	snp	MODIFIER	47	27	0.4216	0.3207	0.7447	0.1852	-0.5595	Csa_6G361210
6	16117370	snp	MODIFIER	56	74	0.3634	0.2785	0.6607	0.1892	-0.4715	Csa_6G361210
6	16117570	snp	MODIFIER	67	55	0.3509	0.2801	0.5821	0.1818	-0.4003	Csa_6G361210
6	16117869	snp	MODERATE	67	69	0.3545	0.2795	0.597	0.1594	-0.4376	Csa_6G361210
6	16119699	snp	MODIFIER	64	54	0.3611	0.2772	0.6406	0.2593	-0.3814	Csa_6G361210
6	16119865	snp	MODIFIER	57	57	0.3684	0.2807	0.6491	0.2105	-0.4386	Csa_6G361210
6	16120763	snp	MODIFIER	64	50	0.3787	0.2869	0.75	0.16	-0.59	Csa_6G361210
6	16121379	snp	MODIFIER	63	48	0.38	0.2867	0.7619	0.1875	-0.5744	Csa_6G361210
6	16122031	snp	MODIFIER	64	51	0.3738	0.2837	0.6406	0.1569	-0.4838	Csa_6G361210
6	16123182	snp	MODIFIER	42	31	0.4086	0.3203	0.8333	0.2903	-0.543	Csa_6G361210
6	16123933	snp	MODIFIER	50	43	0.3874	0.2912	0.78	0.3023	-0.4777	Csa_6G361220
6	16124029	snp	MODIFIER	52	40	0.3923	0.2981	0.7308	0.3	-0.4308	Csa_6G361220
6	16124601	snp	MODIFIER	68	53	0.3643	0.2844	0.7647	0.0943	-0.6704	Csa_6G361220
6	16124741	snp	MODIFIER	66	67	0.3528	0.2777	0.7727	0.1045	-0.6682	Csa_6G361220
6	16124871	snp	MODIFIER	61	45	0.3774	0.2896	0.8197	0.2	-0.6197	Csa_6G361220
6	16125354	snp	MODIFIER	47	43	0.3845	0.3008	0.7021	0.3023	-0.3998	Csa_6G361220
6	16126779	snp	MODIFIER	52	34	0.3971	0.31	0.7308	0.3235	-0.4072	Csa_6G361220
6	16127136	indel	MODIFIER	76	63	0.3482	0.2815	0.7105	0.2381	-0.4724	Csa_6G361220
6	16128729	snp	MODIFIER	41	36	0.4085	0.311	0.9024	0.4167	-0.4858	Csa_6G361220
6	16129217	snp	MODERATE	50	58	0.3779	0.2841	0.58	0.1724	-0.4076	Csa_6G361230
6	16130745	snp	MODIFIER	46	34	0.4003	0.3056	0.8478	0.4118	-0.4361	Csa_6G361220
6	16131105	snp	MODIFIER	45	34	0.402	0.3059	0.8667	0.2647	-0.602	Csa_6G361220
6	16131426	snp	LOW	52	51	0.3801	0.2821	0.75	0.2157	-0.5343	Csa_6G361230
6	16133634	snp	MODIFIER	55	59	0.3713	0.2888	0.5636	0.1864	-0.3772	Csa_6G361230
6	16133643	indel	MODIFIER	59	62	0.3699	0.2868	0.5932	0.1452	-0.4481	Csa_6G361230
6	16134234	snp	MODIFIER	41	38	0.3954	0.3068	0.7805	0.2895	-0.491	Csa_6G361230
6	16134500	snp	MODIFIER	42	55	0.3883	0.2974	0.6429	0.2182	-0.4247	Csa_6G361230
6	16135438	snp	MODERATE	57	51	0.3736	0.2879	0.6667	0.1961	-0.4706	Csa_6G361240
6	16135676	snp	MODIFIER	66	81	0.3513	0.2733	0.6061	0.1728	-0.4332	Csa_6G361230
6	16135970	snp	MODIFIER	56	78	0.3585	0.2738	0.6964	0.1538	-0.5426	Csa_6G361230
6	16137238	snp	MODIFIER	55	52	0.3853	0.2923	0.6727	0.2115	-0.4612	Csa_6G361250
6	16139385	indel	MODIFIER	68	52	0.3699	0.2851	0.0294	0.5192	0.4898	Csa_6G361250
6	16140406	snp	MODIFIER	59	66	0.3606	0.2786	0.6441	0.2273	-0.4168	Csa_6G361240
6	16146980	snp	MODIFIER	76	57	0.364	0.2719	0.6447	0.2456	-0.3991	Csa_6G361250
6	16158330	snp	MODIFIER	50	62	0.3697	0.2845	0.68	0.2903	-0.3897	Csa_6G361260
6	16168045	snp	MODIFIER	52	70	0.3731	0.2775	0.6154	0.1429	-0.4725	Csa_6G361290
6	16169855	indel	MODIFIER	32	60	0.3937	0.3125	0.5	0.0667	-0.4333	Csa_6G361290
6	16170343	indel	MODIFIER	51	45	0.383	0.2993	0.5686	0.1111	-0.4575	Csa_6G361290
6	16171170	snp	MODIFIER	48	51	0.3738	0.2941	0.7083	0.2157	-0.4926	Csa_6G361290
6	16171264	snp	MODIFIER	43	52	0.3716	0.2929	0.6279	0.1731	-0.4548	Csa_6G361290
6	16171292	indel	MODIFIER	41	55	0.3916	0.3007	0.5122	0.1091	-0.4031	Csa_6G361290
6	16176033	snp	LOW	43	54	0.3829	0.2946	0.5814	0.1296	-0.4518	Csa_6G361290
6	16176550	snp	MODIFIER	49	56	0.375	0.2908	0.6327	0.1786	-0.4541	Csa_6G361290
6	16176702	snp	MODIFIER	42	36	0.3968	0.3095	0.7619	0.25	-0.5119	Csa_6G361290
6	16176705	snp	MODIFIER	42	35	0.3952	0.3095	0.7619	0.2571	-0.5048	Csa_6G361290
6	16176784	snp	MODIFIER	41	28	0.4347	0.3319	0.8293	0.3571	-0.4721	Csa_6G361290
6	16176808	indel	MODIFIER	48	34	0.4105	0.3064	0.8333	0.3235	-0.5098	Csa_6G361290
6	16177149	snp	MODIFIER	32	23	0.4457	0.3397	0.7188	0.1739	-0.5448	Csa_6G361290
6	16177672	indel	MODIFIER	53	52	0.3716	0.2779	0.717	0.3077	-0.4093	Csa_6G361290
6	16177998	indel	MODIFIER	66	74	0.3575	0.2731	0.5909	0.1081	-0.4828	Csa_6G361290
6	16178312	snp	MODIFIER	54	52	0.3632	0.2856	0.5926	0.1923	-0.4003	Csa_6G361290
6	16178367	snp	MODIFIER	76	64	0.3586	0.2812	0.6053	0.2031	-0.4021	Csa_6G361290
6	16178440	snp	MODIFIER	65	54	0.3621	0.2789	0.6154	0.1296	-0.4858	Csa_6G361290
6	16179109	snp	MODIFIER	75	65	0.3518	0.2708	0.6267	0.0923	-0.5344	Csa_6G361290
6	16179196	indel	MODIFIER	77	84	0.3355	0.263	0.5974	0.1429	-0.4545	Csa_6G361290
6	16179406	snp	MODIFIER	67	84	0.35	0.2697	0.7015	0.1429	-0.5586	Csa_6G361290
6	16179622	indel	MODIFIER	56	65	0.3709	0.281	0.5714	0.1385	-0.433	Csa_6G361290
6	16179722	snp	MODIFIER	37	40	0.4027	0.3068	0.6757	0.225	-0.4507	Csa_6G361290
6	16179889	snp	MODIFIER	44	49	0.3845	0.2987	0.5682	0.0816	-0.4865	Csa_6G361290
6	16180813	snp	MODIFIER	30	38	0.4105	0.3263	0.6	0.0789	-0.5211	Csa_6G361290
6	16182681	snp	MODIFIER	55	53	0.3695	0.2806	0.5636	0.1887	-0.375	Csa_6G361290-Csa_6G361300
6	16183933	indel	MODIFIER	73	58	0.371	0.2787	0.8082	0.2586	-0.5496	Csa_6G361300
6	16183963	snp	MODIFIER	66	55	0.3697	0.2758	0.7879	0.2364	-0.5515	Csa_6G361300
6	16184050	indel	MODIFIER	72	45	0.3694	0.2833	0.8333	0.4	-0.4333	Csa_6G361300
6	16184399	snp	MODIFIER	73	69	0.3564	0.2718	0.6986	0.1884	-0.5102	Csa_6G361300
6	16184575	snp	MODIFIER	68	47	0.3755	0.2869	0.8529	0.3617	-0.4912	Csa_6G361300
6	16184629	snp	MODIFIER	54	31	0.4086	0.316	0.8519	0.3548	-0.497	Csa_6G361300
6	16184652	indel	MODIFIER	62	38	0.3718	0.2929	0.7742	0.3158	-0.4584	Csa_6G361300
6	16184694	snp	MODIFIER	67	46	0.3754	0.294	0.7164	0.1739	-0.5425	Csa_6G361300
6	16184706	indel	MODIFIER	70	45	0.3683	0.2825	0.7286	0.2	-0.5286	Csa_6G361300
6	16185186	snp	MODIFIER	75	53	0.3582	0.2737	0.68	0.2453	-0.4347	Csa_6G361300
6	16185299	snp	MODIFIER	57	34	0.3906	0.3024	0.7895	0.2353	-0.5542	Csa_6G361300
6	16185344	indel	MODIFIER	67	44	0.3762	0.2931	0.7313	0.25	-0.4813	Csa_6G361300
6	16185446	snp	MODIFIER	34	28	0.4202	0.3256	0.7353	0.2143	-0.521	Csa_6G361300
6	16185731	snp	MODIFIER	35	21	0.4381	0.3333	0.7714	0.1429	-0.6286	Csa_6G361300
6	16186834	indel	MODIFIER	66	66	0.3636	0.2727	0.6364	0.2273	-0.4091	Csa_6G361300
6	16201714	snp	MODIFIER	65	59	0.3593	0.2733	0.6	0.1186	-0.4814	Csa_6G361320-Csa_6G361330
6	16202752	snp	MODIFIER	67	79	0.3516	0.2688	0.597	0.2278	-0.3692	Csa_6G361320-Csa_6G361330
6	16204448	snp	MODIFIER	73	53	0.3743	0.282	0.7123	0.3019	-0.4104	Csa_6G361320-Csa_6G361330
6	16204972	indel	MODIFIER	54	41	0.3758	0.2891	0.6852	0.2195	-0.4657	Csa_6G361320-Csa_6G361330
6	16206046	snp	MODIFIER	38	56	0.3891	0.3008	0.5	0.0893	-0.4107	Csa_6G361320-Csa_6G361330
6	16206619	snp	MODIFIER	43	59	0.3839	0.2913	0.5581	0.0847	-0.4734	Csa_6G361320-Csa_6G361330
6	16206971	snp	MODIFIER	65	56	0.3709	0.281	0.6462	0.1071	-0.539	Csa_6G361320-Csa_6G361330
6	16214290	snp	MODIFIER	36	51	0.3938	0.3007	0.6944	0.1765	-0.518	Csa_6G361330
6	16214991	indel	HIGH	57	54	0.3704	0.2827	0.6667	0.1852	-0.4815	Csa_6G361330
6	16267881	indel	MODIFIER	76	61	0.3499	0.2714	0.6711	0.2459	-0.4252	Csa_6G361390
6	16283964	snp	MODIFIER	57	59	0.364	0.2756	0.7719	0.3051	-0.4668	Csa_6G361410
6	16313263	snp	MODIFIER	58	66	0.3736	0.2806	0.6552	0.2121	-0.4431	Csa_6G361660
6	16313535	indel	MODIFIER	42	70	0.3762	0.2905	0.619	0.1571	-0.4619	Csa_6G361660
6	16317950	indel	MODIFIER	70	51	0.372	0.2846	0.6286	0.1569	-0.4717	Csa_6G362420
6	16318289	snp	MODIFIER	71	66	0.3557	0.2776	0.662	0.2424	-0.4195	Csa_6G362420
6	16319100	snp	MODIFIER	63	59	0.3659	0.2779	0.619	0.1695	-0.4496	Csa_6G362410
6	16319683	snp	MODIFIER	74	57	0.3639	0.2788	0.6486	0.2456	-0.403	Csa_6G362420
6	16319908	snp	MODIFIER	80	53	0.3547	0.2729	0.6375	0.1887	-0.4488	Csa_6G362420
6	16319971	snp	MODIFIER	70	49	0.3612	0.2776	0.6	0.1224	-0.4776	Csa_6G362420
6	16320838	snp	MODIFIER	56	55	0.3711	0.2808	0.5714	0.1818	-0.3896	Csa_6G362420
6	16321250	snp	MODIFIER	51	53	0.3807	0.2878	0.6275	0.2264	-0.401	Csa_6G362410
6	16321558	snp	MODIFIER	46	41	0.3892	0.3001	0.6087	0.2195	-0.3892	Csa_6G362410
6	16322052	snp	MODIFIER	63	52	0.3773	0.2854	0.6667	0.1923	-0.4744	Csa_6G362410
6	16322314	indel	MODIFIER	68	68	0.3529	0.2794	0.6176	0.1765	-0.4412	Csa_6G362410
6	16322454	snp	MODERATE	38	47	0.4076	0.3102	0.5263	0.1064	-0.4199	Csa_6G362420
6	16323093	snp	MODIFIER	62	72	0.3674	0.2742	0.5645	0.1667	-0.3978	Csa_6G362410
6	16323718	snp	MODERATE	64	68	0.3483	0.273	0.6719	0.2206	-0.4513	Csa_6G362420
6	16324803	snp	MODIFIER	62	68	0.3714	0.2775	0.6613	0.1618	-0.4995	Csa_6G362420
6	16325122	snp	MODIFIER	52	72	0.3611	0.2788	0.6923	0.2639	-0.4284	Csa_6G362420
6	16325351	indel	MODIFIER	63	76	0.3482	0.2815	0.5714	0.2105	-0.3609	Csa_6G362420
6	16325523	snp	MODIFIER	72	65	0.3714	0.2756	0.6111	0.2154	-0.3957	Csa_6G362420
6	16325957	snp	MODIFIER	57	62	0.3721	0.2782	0.5965	0.1613	-0.4352	Csa_6G362420
6	16326349	snp	MODIFIER	74	90	0.3544	0.2685	0.6622	0.2333	-0.4288	Csa_6G362420
6	16326499	snp	MODIFIER	52	66	0.366	0.2821	0.5577	0.0909	-0.4668	Csa_6G362420
6	16327004	snp	LOW	53	62	0.3621	0.2812	0.717	0.1613	-0.5557	Csa_6G362420
6	16327173	snp	MODERATE	66	47	0.363	0.2869	0.6212	0.2128	-0.4084	Csa_6G362420
6	16328374	indel	MODIFIER	88	91	0.3309	0.2582	0.6591	0.2308	-0.4283	Csa_6G362420
6	16328495	indel	MODIFIER	48	71	0.3568	0.2858	0.4167	0.0282	-0.3885	Csa_6G362420
6	16330014	snp	MODIFIER	56	61	0.3806	0.2942	0.5	0.0984	-0.4016	Csa_6G362920
6	16330201	snp	MODIFIER	65	67	0.3653	0.2762	0.5692	0.1493	-0.42	Csa_6G362920
6	16330254	indel	MODIFIER	76	67	0.3409	0.261	0.5789	0.1493	-0.4297	Csa_6G362920
6	16330340	indel	MODIFIER	62	68	0.3714	0.2775	0.5968	0.1618	-0.435	Csa_6G362920
6	16330955	snp	MODIFIER	72	73	0.3522	0.2681	0.6111	0.1781	-0.433	Csa_6G362920
6	16331095	indel	MODIFIER	69	74	0.3539	0.2709	0.5652	0.1622	-0.4031	Csa_6G362920
6	16331143	snp	MODIFIER	69	73	0.3564	0.2718	0.5942	0.2055	-0.3887	Csa_6G362920
6	16331522	indel	MODIFIER	49	48	0.3835	0.2976	0.4694	0.0833	-0.3861	Csa_6G362920
6	16331810	indel	MODIFIER	70	66	0.3541	0.2758	0.5571	0.1818	-0.3753	Csa_6G362920
6	16332667	snp	MODIFIER	38	50	0.3905	0.3063	0.5789	0.04	-0.5389	Csa_6G362920
6	16332754	indel	MODIFIER	40	47	0.3957	0.2995	0.475	0.0426	-0.4324	Csa_6G362920
6	16333436	indel	MODIFIER	63	71	0.3619	0.2777	0.4921	0.0845	-0.4076	Csa_6G362920
6	16333745	snp	MODIFIER	55	57	0.3751	0.2861	0.5455	0.1404	-0.4051	Csa_6G362920
6	16333958	indel	MODIFIER	74	68	0.3617	0.2699	0.6216	0.1912	-0.4304	Csa_6G362920
6	16334076	snp	MODIFIER	79	56	0.3592	0.2787	0.6076	0.1964	-0.4112	Csa_6G362920
6	16334542	snp	MODIFIER	68	72	0.3529	0.2712	0.6471	0.1111	-0.5359	Csa_6G362920
6	16335301	snp	MODIFIER	70	62	0.3581	0.2751	0.5714	0.129	-0.4424	Csa_6G362920
6	16335598	snp	MODIFIER	60	71	0.3542	0.2761	0.7	0.2817	-0.4183	Csa_6G362920
6	16335788	snp	LOW	56	62	0.3618	0.2805	0.625	0.129	-0.496	Csa_6G362920
6	16335898	indel	MODIFIER	46	69	0.3696	0.2899	0.7174	0.1449	-0.5725	Csa_6G362920
6	16336687	snp	MODIFIER	35	60	0.3786	0.2929	0.5143	0.1333	-0.381	Csa_6G362920
6	16337893	snp	MODIFIER	55	66	0.3697	0.2758	0.6545	0.1364	-0.5182	Csa_6G362920
6	16338056	snp	MODIFIER	61	63	0.3588	0.2753	0.6557	0.2222	-0.4335	Csa_6G362920
6	16338764	snp	MODIFIER	49	68	0.3703	0.2878	0.7551	0.1029	-0.6522	Csa_6G362920
6	16339993	snp	MODIFIER	73	71	0.3598	0.2686	0.7123	0.2535	-0.4588	Csa_6G362920
6	16340377	snp	MODIFIER	53	69	0.356	0.2765	0.5283	0.1449	-0.3834	Csa_6G362920
6	16341448	snp	MODIFIER	66	69	0.3755	0.2793	0.803	0.2319	-0.5711	Csa_6G362920
6	16341512	snp	MODIFIER	60	62	0.3747	0.2785	0.8	0.2419	-0.5581	Csa_6G362920
6	16342257	snp	MODIFIER	66	64	0.3551	0.2751	0.5606	0.1875	-0.3731	Csa_6G362920
6	16342361	snp	MODIFIER	49	60	0.3735	0.2864	0.5714	0.1	-0.4714	Csa_6G362920
6	16343677	indel	MODIFIER	75	55	0.343	0.2752	0.56	0.0909	-0.4691	Csa_6G362920
6	16343813	snp	MODIFIER	72	36	0.3889	0.3056	0.7361	0.25	-0.4861	Csa_6G362920
6	16344319	snp	MODIFIER	44	38	0.3959	0.3014	0.75	0.3421	-0.4079	Csa_6G362920-Csa_6G362930
6	16344373	indel	MODIFIER	55	42	0.3883	0.2974	0.6364	0.2381	-0.3983	Csa_6G362920-Csa_6G362930
6	16344400	snp	MODIFIER	53	43	0.3857	0.3001	0.6226	0.186	-0.4366	Csa_6G362920-Csa_6G362930
6	16344555	snp	MODIFIER	67	52	0.3639	0.2827	0.7463	0.2308	-0.5155	Csa_6G362920-Csa_6G362930
6	16346050	snp	MODIFIER	59	39	0.3711	0.2947	0.8644	0.359	-0.5054	Csa_6G362930
6	16346086	snp	MODIFIER	62	38	0.3718	0.2929	0.871	0.3421	-0.5289	Csa_6G362930
6	16346352	snp	MODIFIER	17	16	0.5221	0.3971	0.7059	0.0625	-0.6434	Csa_6G362930
6	16346357	indel	MODIFIER	17	16	0.5221	0.3971	0.6471	0.125	-0.5221	Csa_6G362930
6	16346955	indel	MODIFIER	57	77	0.3465	0.275	0.5965	0.1429	-0.4536	Csa_6G362930
6	16347197	snp	MODIFIER	41	41	0.3902	0.3171	0.5854	0.0976	-0.4878	Csa_6G362930
6	16347221	snp	MODIFIER	31	38	0.4202	0.3149	0.6774	0.1316	-0.5458	Csa_6G362930
6	16347904	indel	MODIFIER	59	55	0.3713	0.2888	0.6441	0.2727	-0.3713	Csa_6G362930
6	16347962	snp	MODIFIER	68	67	0.3501	0.2744	0.7206	0.2687	-0.4519	Csa_6G362930
6	16348061	snp	MODIFIER	49	57	0.381	0.2875	0.5306	0.1228	-0.4078	Csa_6G362930
6	16349501	snp	MODIFIER	20	46	0.4326	0.3391	0.45	0	-0.45	Csa_6G362930
6	16350940	indel	MODIFIER	49	60	0.3735	0.2864	0.6122	0.1333	-0.4789	Csa_6G362930
6	16351405	snp	MODIFIER	54	44	0.3796	0.2929	0.4815	0.0909	-0.3906	Csa_6G362930
6	16351465	indel	MODIFIER	67	46	0.3754	0.294	0.5075	0.0435	-0.464	Csa_6G362930
[truncated: 3,715 more rows]

## Sheet: chr_3
CHROM	POSI	variant	impact	bulk1_depth	bulk2_depth	p99	p95	bulk1_SNPindex	bulk2_SNPindex	delta_SNPindex	Gene ID
3	7000720	snp	MODIFIER	61	50	0.3902	0.2869	0.9016	0.5	-0.4016	Csa_3G120480
3	7001171	snp	MODIFIER	51	50	0.3686	0.2871	0.9216	0.5	-0.4216	Csa_3G120480
3	7002794	snp	MODIFIER	55	63	0.3688	0.2892	0.7455	0.2698	-0.4756	Csa_3G120500
3	7018073	snp	MODERATE	55	49	0.3781	0.2917	0.7818	0.3469	-0.4349	Csa_3G121010
3	7030437	indel	MODIFIER	68	66	0.3578	0.2732	0.7206	0.3333	-0.3873	Csa_3G121045
3	7031715	snp	MODIFIER	78	62	0.3507	0.2738	0.7179	0.3548	-0.3631	Csa_3G121045
3	7102512	snp	MODIFIER	37	45	0.3964	0.3027	0.7838	0.2	-0.5838	Csa_3G121650
3	7103297	snp	MODIFIER	31	55	0.4047	0.312	0.5484	0.1273	-0.4211	Csa_3G121650
3	7103381	indel	MODIFIER	77	69	0.3565	0.2786	0.7143	0.2464	-0.4679	Csa_3G121650
3	7103408	snp	MODIFIER	73	65	0.3585	0.2693	0.726	0.2154	-0.5106	Csa_3G121650
3	7103957	indel	MODIFIER	26	26	0.4231	0.3462	0.8077	0.1923	-0.6154	Csa_3G121650
3	7104041	snp	MODIFIER	51	43	0.3876	0.3019	0.7451	0.3488	-0.3963	Csa_3G121650
3	7105897	indel	MODIFIER	68	60	0.3618	0.2784	0.75	0.3667	-0.3833	Csa_3G121650
3	7106806	snp	MODIFIER	61	64	0.3642	0.2784	0.7705	0.4062	-0.3642	Csa_3G121660
3	7106987	snp	MODIFIER	47	72	0.3706	0.2863	0.8085	0.4167	-0.3918	Csa_3G121650
3	7107088	snp	MODERATE	41	63	0.3717	0.2838	0.7073	0.3175	-0.3899	Csa_3G121670
3	7107890	snp	MODIFIER	31	27	0.4456	0.3393	0.8065	0.2593	-0.5472	Csa_3G121670
3	7111204	indel	MODIFIER	61	61	0.3607	0.2787	0.7049	0.2623	-0.4426	Csa_3G121670
3	7111397	snp	MODIFIER	50	48	0.3833	0.29	0.68	0.2292	-0.4508	Csa_3G121670
3	7111401	indel	MODIFIER	58	49	0.3744	0.2878	0.7241	0.3265	-0.3976	Csa_3G121670
3	7112496	snp	LOW	75	70	0.3619	0.279	0.8267	0.3286	-0.4981	Csa_3G121680
3	7112658	snp	MODERATE	71	70	0.3606	0.2634	0.7887	0.4143	-0.3744	Csa_3G121680
3	7113546	indel	MODIFIER	61	57	0.367	0.2778	0.9508	0.4737	-0.4771	Csa_3G121680
3	7113550	snp	MODIFIER	59	55	0.3713	0.2888	0.9492	0.4727	-0.4764	Csa_3G121680
3	7113796	snp	MODIFIER	62	53	0.3621	0.2812	0.8387	0.4528	-0.3859	Csa_3G121680
3	7115013	indel	MODIFIER	70	57	0.3699	0.2789	0.7857	0.3158	-0.4699	Csa_3G121680
3	7115606	snp	MODIFIER	55	60	0.3788	0.2803	0.8545	0.4333	-0.4212	Csa_3G121680
3	7116302	snp	MODIFIER	43	47	0.3845	0.3008	0.6512	0.1702	-0.481	Csa_3G121680
3	7117115	snp	MODIFIER	62	58	0.366	0.2831	0.6935	0.3103	-0.3832	Csa_3G121690
3	7117946	indel	MODIFIER	65	48	0.3699	0.2792	0.8308	0.3958	-0.4349	Csa_3G121690
3	7118287	snp	MODIFIER	92	55	0.3575	0.2741	0.8152	0.4364	-0.3789	Csa_3G121690
3	7119201	snp	MODIFIER	65	34	0.3982	0.3032	0.9385	0.4706	-0.4679	Csa_3G121690
3	7119686	snp	MODIFIER	63	41	0.3717	0.2838	0.8413	0.4634	-0.3779	Csa_3G121690
3	7120277	snp	MODIFIER	65	60	0.3679	0.2897	0.8769	0.4667	-0.4103	Csa_3G121690
3	7120562	snp	MODIFIER	64	52	0.3702	0.2849	0.9062	0.4808	-0.4255	Csa_3G121690
3	7121324	snp	MODIFIER	31	54	0.4086	0.316	0.871	0.4259	-0.445	Csa_3G121690
3	7121434	indel	MODIFIER	42	45	0.3794	0.2952	0.7857	0.3556	-0.4302	Csa_3G121690
3	7122994	snp	MODIFIER	65	61	0.3574	0.2731	0.8	0.3607	-0.4393	Csa_3G121700
3	7123447	snp	MODIFIER	52	52	0.3654	0.2885	0.7885	0.4038	-0.3846	Csa_3G121700
3	7123592	snp	LOW	35	42	0.3952	0.3095	0.8	0.2619	-0.5381	Csa_3G121690
3	7124874	snp	MODIFIER	22	45	0.4384	0.3293	0.8182	0.2667	-0.5515	Csa_3G121710
3	7125487	snp	MODERATE	60	59	0.3616	0.278	0.8167	0.2881	-0.5285	Csa_3G121700
3	7125522	snp	MODERATE	57	61	0.367	0.2778	0.7719	0.2459	-0.526	Csa_3G121700
3	7125659	snp	MODIFIER	44	53	0.3838	0.289	0.7273	0.3396	-0.3877	Csa_3G121710
3	7126755	snp	MODIFIER	10	15	0.5667	0.4667	0.9	0.2667	-0.6333	Csa_3G121710
3	7128508	snp	LOW	78	57	0.3684	0.2713	0.7564	0.386	-0.3704	Csa_3G121710
3	7129616	snp	MODIFIER	74	68	0.3617	0.2699	0.8243	0.3824	-0.442	Csa_3G121720
3	7129669	indel	MODIFIER	54	63	0.3677	0.2804	0.8704	0.381	-0.4894	Csa_3G121720
3	7129670	indel	MODIFIER	51	60	0.3745	0.2853	0.8824	0.3833	-0.499	Csa_3G121720
3	7129776	indel	MODIFIER	36	45	0.4	0.3056	0.75	0.2889	-0.4611	Csa_3G121720
3	7129963	snp	MODIFIER	48	67	0.371	0.2814	0.8125	0.2985	-0.514	Csa_3G121720
3	7132217	snp	MODIFIER	48	67	0.371	0.2814	0.625	0.194	-0.431	Csa_3G121735
3	7132611	indel	MODIFIER	60	55	0.3788	0.2803	0.5667	0.1091	-0.4576	Csa_3G121735
3	7132659	snp	MODIFIER	31	47	0.4125	0.3157	0.5161	0.0426	-0.4736	Csa_3G121735
3	7132759	snp	MODIFIER	37	50	0.3897	0.2968	0.5946	0.16	-0.4346	Csa_3G121735
3	7132922	snp	MODIFIER	69	52	0.3732	0.2821	0.7536	0.3077	-0.4459	Csa_3G121735
3	7134008	snp	MODIFIER	52	60	0.3538	0.2821	0.7308	0.35	-0.3808	Csa_3G121720
3	7145817	snp	MODIFIER	81	78	0.3575	0.2688	0.8148	0.4231	-0.3917	Csa_3G121740
3	7145841	indel	MODIFIER	89	64	0.3543	0.2718	0.809	0.4062	-0.4027	Csa_3G121740
3	7147412	snp	LOW	57	45	0.3789	0.2889	0.7719	0.3556	-0.4164	Csa_3G121760
3	7148395	snp	MODIFIER	79	66	0.3502	0.2716	0.8228	0.4091	-0.4137	Csa_3G121750
3	7148636	snp	MODIFIER	75	67	0.3548	0.277	0.7867	0.3284	-0.4583	Csa_3G121750
3	7148711	indel	MODIFIER	76	72	0.3414	0.2675	0.7763	0.3472	-0.4291	Csa_3G121750
3	7148827	snp	MODIFIER	76	69	0.3509	0.2733	0.8553	0.3188	-0.5364	Csa_3G121750
3	7149340	snp	MODIFIER	76	79	0.3374	0.2665	0.8553	0.4557	-0.3996	Csa_3G121750
3	7149355	indel	MODIFIER	85	89	0.3356	0.2603	0.8588	0.5169	-0.342	Csa_3G121750
3	7150158	snp	MODIFIER	82	83	0.3453	0.2608	0.7317	0.3494	-0.3823	Csa_3G121760
3	7150354	snp	MODIFIER	80	64	0.35	0.2719	0.7625	0.3281	-0.4344	Csa_3G121760
3	7151987	snp	MODIFIER	73	61	0.3598	0.2751	0.8493	0.4426	-0.4067	Csa_3G121770
3	7152081	snp	MODIFIER	68	56	0.3624	0.2899	0.8824	0.4643	-0.4181	Csa_3G121770
3	7152876	snp	MODIFIER	44	47	0.3839	0.2945	0.9545	0.5319	-0.4226	Csa_3G121760
3	7153350	snp	MODIFIER	70	59	0.362	0.277	0.8143	0.4237	-0.3906	Csa_3G121760
3	7153522	snp	MODIFIER	63	39	0.3846	0.2955	0.9365	0.4359	-0.5006	Csa_3G121760
3	7153558	indel	MODIFIER	73	47	0.3719	0.2865	0.9041	0.3617	-0.5424	Csa_3G121760
3	7153664	snp	MODERATE	71	79	0.3441	0.2653	0.7324	0.3165	-0.4159	Csa_3G121770
3	7153939	indel	MODIFIER	69	65	0.3554	0.2693	0.7101	0.3077	-0.4025	Csa_3G121760
3	7154292	indel	MODIFIER	65	63	0.3629	0.2801	0.8615	0.4127	-0.4488	Csa_3G121760
3	7154483	snp	MODIFIER	59	45	0.3774	0.2885	0.8814	0.4	-0.4814	Csa_3G121760
3	7155104	snp	LOW	41	43	0.4061	0.3086	0.7805	0.3256	-0.4549	Csa_3G121770
3	7175804	indel	LOW	64	49	0.3753	0.2864	0.7344	0.3469	-0.3874	Csa_3G122300
3	7181415	snp	MODIFIER	59	54	0.3647	0.2831	0.7627	0.3704	-0.3923	Csa_3G122300
3	7188024	snp	MODIFIER	80	55	0.3614	0.2739	0.7625	0.3273	-0.4352	Csa_3G122300
3	7188052	snp	MODIFIER	91	64	0.3549	0.2699	0.7582	0.2656	-0.4926	Csa_3G122300
3	7203068	indel	MODIFIER	57	48	0.375	0.2906	0.7193	0.2917	-0.4276	Csa_3G122330
3	7203121	indel	MODIFIER	66	61	0.3579	0.2757	0.7727	0.3279	-0.4449	Csa_3G122330
3	7203145	snp	MODIFIER	55	56	0.3711	0.2808	0.7636	0.3036	-0.4601	Csa_3G122330
3	7203209	indel	MODIFIER	61	61	0.3607	0.2787	0.6885	0.2459	-0.4426	Csa_3G122330
3	7204256	indel	LOW	39	42	0.3938	0.3059	0.641	0.1905	-0.4505	Csa_3G122340
3	7204291	snp	MODIFIER	45	43	0.3886	0.2987	0.6667	0.1628	-0.5039	Csa_3G122330
3	7205272	snp	MODIFIER	69	73	0.3564	0.2718	0.8696	0.3836	-0.486	Csa_3G122330
3	7205442	snp	LOW	47	51	0.3817	0.2904	0.6809	0.2941	-0.3867	Csa_3G122340
3	7205878	snp	MODIFIER	53	64	0.3797	0.288	0.7547	0.3281	-0.4266	Csa_3G122330
3	7206129	snp	MODIFIER	48	62	0.3743	0.293	0.7708	0.3871	-0.3837	Csa_3G122330
3	7206775	snp	MODERATE	38	49	0.3926	0.3024	0.6579	0.2653	-0.3926	Csa_3G122340
3	7206871	snp	MODERATE	48	64	0.3854	0.2917	0.7083	0.3125	-0.3958	Csa_3G122340
3	7207486	snp	MODIFIER	40	56	0.3857	0.3	0.675	0.2143	-0.4607	Csa_3G122330
3	7207649	snp	MODIFIER	35	50	0.3914	0.3143	0.7714	0.24	-0.5314	Csa_3G122350
3	7209951	snp	MODIFIER	43	56	0.3779	0.294	0.7442	0.2679	-0.4763	Csa_3G122340
3	7210058	indel	MODIFIER	51	61	0.3652	0.2899	0.7255	0.3443	-0.3812	Csa_3G122340
3	7210993	snp	MODIFIER	32	48	0.3958	0.3125	0.5	0.1042	-0.3958	Csa_3G122340
3	7211062	snp	MODIFIER	44	48	0.3845	0.2992	0.8182	0.25	-0.5682	Csa_3G122340
3	7212130	snp	MODIFIER	78	69	0.3612	0.2726	0.8205	0.3768	-0.4437	Csa_3G122340
3	7212179	snp	MODIFIER	67	60	0.3522	0.2786	0.8209	0.3167	-0.5042	Csa_3G122340
3	7212385	snp	LOW	43	40	0.4029	0.3029	0.5581	0.15	-0.4081	Csa_3G122360
3	7213364	indel	MODIFIER	44	42	0.3766	0.3019	0.7273	0.3095	-0.4177	Csa_3G122340
3	7213379	snp	MODIFIER	41	38	0.3954	0.3068	0.7561	0.3158	-0.4403	Csa_3G122340
3	7214474	snp	MODIFIER	64	53	0.3797	0.288	0.8125	0.3208	-0.4917	Csa_3G122340
3	7214938	indel	MODIFIER	36	50	0.3989	0.3067	0.6944	0.24	-0.4544	Csa_3G122370
3	7214990	snp	MODIFIER	40	41	0.3854	0.3079	0.775	0.3415	-0.4335	Csa_3G122370
3	7215986	snp	LOW	61	38	0.3827	0.2972	0.8525	0.4474	-0.4051	Csa_3G122360
3	7217465	snp	LOW	38	60	0.3816	0.2912	0.5526	0.05	-0.5026	Csa_3G122360
3	7218164	snp	MODIFIER	49	59	0.375	0.2937	0.8163	0.3729	-0.4434	Csa_3G122370
3	7219516	snp	MODIFIER	56	75	0.3679	0.2829	0.8214	0.4133	-0.4081	Csa_3G122370
3	7219709	snp	MODERATE	58	74	0.3616	0.2707	0.8103	0.3919	-0.4185	Csa_3G122370
3	7220140	snp	MODIFIER	65	60	0.3679	0.2897	0.7692	0.3833	-0.3859	Csa_3G122360
3	7224462	indel	MODIFIER	61	56	0.3806	0.2942	0.8033	0.2679	-0.5354	Csa_3G122370
3	7226012	snp	MODIFIER	63	52	0.3773	0.2854	0.9206	0.4615	-0.4591	Csa_3G122370
3	7226372	snp	MODIFIER	44	35	0.3903	0.3052	0.9318	0.4857	-0.4461	Csa_3G122370
3	7226399	indel	MODIFIER	46	45	0.3865	0.2976	0.7609	0.3556	-0.4053	Csa_3G122370
3	7228130	snp	MODIFIER	53	36	0.3836	0.2982	0.9245	0.5278	-0.3968	Csa_3G122370
3	7228195	snp	MODIFIER	26	25	0.4477	0.3354	0.8077	0.28	-0.5277	Csa_3G122370
3	7229716	snp	MODIFIER	64	72	0.3681	0.2778	0.7969	0.3472	-0.4497	Csa_3G122370-Csa_3G122380
3	7230147	snp	MODIFIER	45	54	0.3778	0.2926	0.8889	0.5	-0.3889	Csa_3G122370-Csa_3G122380
3	7230241	indel	MODIFIER	47	51	0.3817	0.2904	0.7447	0.2941	-0.4506	Csa_3G122370-Csa_3G122380
3	7230327	indel	MODIFIER	53	54	0.3644	0.2893	0.7925	0.3333	-0.4591	Csa_3G122370-Csa_3G122380
3	7233335	indel	MODIFIER	62	79	0.3495	0.2699	0.8065	0.443	-0.3634	Csa_3G122370-Csa_3G122380
3	7235304	snp	MODIFIER	60	50	0.3833	0.2933	0.8	0.32	-0.48	Csa_3G122380
3	7235370	indel	MODIFIER	66	55	0.3697	0.2758	0.7576	0.3636	-0.3939	Csa_3G122380
3	7235784	snp	MODIFIER	57	51	0.3736	0.2879	0.7719	0.3922	-0.3798	Csa_3G122380
3	7235809	snp	MODIFIER	47	55	0.3721	0.2928	0.6809	0.2909	-0.3899	Csa_3G122380
3	7235916	snp	MODIFIER	71	68	0.3525	0.2693	0.7465	0.3382	-0.4082	Csa_3G122380
3	7239812	snp	MODIFIER	42	52	0.3773	0.2921	0.8333	0.25	-0.5833	Csa_3G122380
3	7239953	indel	MODIFIER	48	53	0.3707	0.2893	0.6042	0.2075	-0.3966	Csa_3G122380
3	7240013	snp	MODIFIER	43	55	0.3886	0.2905	0.7674	0.3455	-0.422	Csa_3G122380
3	7241097	snp	MODIFIER	62	60	0.3747	0.2785	0.7903	0.25	-0.5403	Csa_3G122380
3	7241665	snp	MODIFIER	23	34	0.445	0.3427	0.5217	0.0294	-0.4923	Csa_3G122380
3	7242371	snp	LOW	37	65	0.38	0.2911	0.7297	0.2769	-0.4528	Csa_3G122380
3	7242482	snp	MODERATE	48	61	0.3716	0.2927	0.6875	0.1639	-0.5236	Csa_3G122380
3	7242664	snp	MODERATE	66	51	0.3788	0.2852	0.7727	0.2745	-0.4982	Csa_3G122380
3	7243328	snp	LOW	61	64	0.3642	0.2784	0.9016	0.4219	-0.4798	Csa_3G122380
3	7243824	indel	MODIFIER	50	46	0.3791	0.2922	0.84	0.2609	-0.5791	Csa_3G122390
3	7243832	snp	MODIFIER	50	46	0.3791	0.2922	0.86	0.2609	-0.5991	Csa_3G122390
3	7244383	snp	MODERATE	53	63	0.3747	0.2803	0.8302	0.4444	-0.3857	Csa_3G122380
3	7244463	indel	MODIFIER	51	58	0.3611	0.2826	0.7647	0.3966	-0.3682	Csa_3G122390
3	7244767	snp	LOW	63	65	0.3629	0.2801	0.7778	0.2923	-0.4855	Csa_3G122380
3	7244908	snp	LOW	50	55	0.3909	0.2873	0.78	0.3455	-0.4345	Csa_3G122380
3	7245238	indel	MODIFIER	65	65	0.3538	0.2769	0.8	0.4154	-0.3846	Csa_3G122380
3	7245264	snp	MODIFIER	62	61	0.3506	0.2832	0.8065	0.3934	-0.413	Csa_3G122380
3	7245325	indel	MODIFIER	66	65	0.3448	0.2802	0.7727	0.3385	-0.4343	Csa_3G122380
3	7246323	snp	MODIFIER	40	60	0.3833	0.2917	0.65	0.2167	-0.4333	Csa_3G122390
3	7246381	snp	MODIFIER	40	51	0.3897	0.2971	0.6	0.1373	-0.4627	Csa_3G122390
3	7246693	snp	MODIFIER	28	46	0.4177	0.3168	0.6429	0.1087	-0.5342	Csa_3G122390
3	7247305	snp	MODIFIER	68	71	0.3525	0.2693	0.7647	0.338	-0.4267	Csa_3G122390
3	7247442	indel	MODIFIER	68	71	0.3525	0.2693	0.7353	0.3099	-0.4254	Csa_3G122390
3	7248051	snp	LOW	54	64	0.3611	0.2772	0.8333	0.4688	-0.3646	Csa_3G122390
3	7248208	snp	MODIFIER	52	44	0.3899	0.2937	0.7885	0.3864	-0.4021	Csa_3G122390
3	7248215	indel	MODIFIER	51	49	0.3786	0.2961	0.7647	0.3265	-0.4382	Csa_3G122390
3	7248309	snp	MODIFIER	45	58	0.3835	0.2969	0.7556	0.2931	-0.4625	Csa_3G122390
3	7248473	indel	MODIFIER	55	67	0.3509	0.2801	0.8	0.4179	-0.3821	Csa_3G122390
3	7248875	snp	MODIFIER	64	69	0.3542	0.2672	0.7969	0.2464	-0.5505	Csa_3G122380
3	7248910	indel	MODIFIER	70	73	0.3581	0.2712	0.7429	0.1918	-0.5511	Csa_3G122380
3	7249020	snp	MODIFIER	26	57	0.4042	0.3138	0.5769	0.1053	-0.4717	Csa_3G122380
3	7249274	snp	MODIFIER	25	52	0.4138	0.3177	0.52	0.0962	-0.4238	Csa_3G122380
3	7249843	snp	MODIFIER	40	52	0.3923	0.2981	0.725	0.1923	-0.5327	Csa_3G122380
3	7249923	snp	MODIFIER	15	31	0.4753	0.3548	0.5333	0.0323	-0.5011	Csa_3G122380
3	7249973	snp	MODIFIER	35	44	0.3903	0.3052	0.6857	0.2045	-0.4812	Csa_3G122380
3	7250743	snp	MODIFIER	50	65	0.36	0.2877	0.78	0.3846	-0.3954	Csa_3G122390
3	7251214	indel	MODIFIER	69	58	0.3736	0.2784	0.6667	0.2931	-0.3736	Csa_3G122390
3	7251279	snp	MODIFIER	49	56	0.375	0.2908	0.6531	0.2679	-0.3852	Csa_3G122390
3	7253881	snp	LOW	50	54	0.3681	0.2815	0.78	0.3333	-0.4467	Csa_3G122390
3	7254224	snp	MODERATE	43	63	0.3813	0.2872	0.8837	0.2857	-0.598	Csa_3G122390
3	7254376	snp	LOW	52	61	0.3701	0.2825	0.8654	0.377	-0.4883	Csa_3G122390
3	7255506	snp	LOW	70	55	0.374	0.2753	0.7143	0.1818	-0.5325	Csa_3G122390
3	7255821	snp	LOW	48	46	0.3804	0.2944	0.7917	0.3696	-0.4221	Csa_3G122390
3	7256195	snp	MODERATE	56	55	0.3711	0.2808	0.7857	0.3818	-0.4039	Csa_3G122390
3	7256671	snp	MODERATE	40	62	0.379	0.2952	0.675	0.2581	-0.4169	Csa_3G122390
3	7259190	snp	LOW	49	55	0.3781	0.2917	0.8367	0.2727	-0.564	Csa_3G122390
3	7259353	snp	MODIFIER	41	54	0.3758	0.2891	0.8293	0.4444	-0.3848	Csa_3G122390
3	7260335	snp	MODIFIER	64	44	0.3608	0.2841	0.6562	0.2045	-0.4517	Csa_3G122390
3	7260656	snp	MODIFIER	40	37	0.4027	0.3068	0.65	0.1622	-0.4878	Csa_3G122390
3	7260705	snp	MODIFIER	36	50	0.3989	0.3067	0.75	0.28	-0.47	Csa_3G122430
3	7261137	snp	MODIFIER	39	55	0.379	0.2923	0.5897	0.1818	-0.4079	Csa_3G122430
3	7261349	indel	MODIFIER	26	50	0.4292	0.3169	0.5769	0.12	-0.4569	Csa_3G122430
3	7261364	snp	MODIFIER	24	46	0.4221	0.3188	0.625	0.1739	-0.4511	Csa_3G122430
3	7261591	snp	LOW	34	39	0.402	0.31	0.7059	0.2308	-0.4751	Csa_3G122400
3	7261876	snp	MODIFIER	52	59	0.3748	0.2842	0.8269	0.4407	-0.3862	Csa_3G122400
3	7262248	snp	MODIFIER	35	44	0.3903	0.3052	0.6	0.2045	-0.3955	Csa_3G122400
3	7262500	snp	MODIFIER	51	51	0.3922	0.2941	0.8235	0.4314	-0.3922	Csa_3G122400
3	7262832	snp	MODIFIER	31	41	0.4241	0.3194	0.7419	0.2195	-0.5224	Csa_3G122400
3	7263876	snp	LOW	53	60	0.3692	0.2871	0.7925	0.3333	-0.4591	Csa_3G122420
3	7265828	snp	MODIFIER	31	67	0.389	0.3043	0.6774	0.1642	-0.5132	Csa_3G122430
3	7273727	snp	MODIFIER	73	51	0.3774	0.2869	0.8356	0.4118	-0.4239	Csa_3G122440
3	7279283	snp	MODIFIER	70	72	0.3528	0.269	0.7143	0.2361	-0.4782	Csa_3G122430
3	7290723	snp	MODIFIER	84	60	0.3571	0.2762	0.75	0.3333	-0.4167	Csa_3G122490
3	7291520	snp	MODIFIER	18	27	0.4815	0.3704	0.8889	0.2593	-0.6296	Csa_3G122490
3	7295046	snp	MODIFIER	56	77	0.3604	0.2727	0.75	0.2597	-0.4903	Csa_3G122500
3	7310052	snp	MODIFIER	60	58	0.3707	0.2736	0.75	0.3621	-0.3879	Csa_3G122530
3	7318773	snp	MODIFIER	49	57	0.381	0.2875	0.7551	0.2456	-0.5095	Csa_3G122530
3	7334050	snp	MODIFIER	56	66	0.3701	0.2808	0.7679	0.3939	-0.3739	Csa_3G122580
3	7397874	snp	MODIFIER	70	55	0.374	0.2753	0.8	0.3273	-0.4727	Csa_3G123190
3	7398116	indel	MODIFIER	54	69	0.3623	0.277	0.7407	0.3188	-0.4219	Csa_3G123190
3	7405089	snp	MODIFIER	55	50	0.3909	0.2873	0.7636	0.34	-0.4236	Csa_3G123200
3	7406231	snp	MODIFIER	61	62	0.3506	0.2832	0.7213	0.3226	-0.3987	Csa_3G123200
3	7406466	snp	MODIFIER	56	62	0.3618	0.2805	0.7321	0.2742	-0.4579	Csa_3G123200
3	7407502	snp	MODIFIER	62	65	0.3682	0.2883	0.8226	0.3846	-0.438	Csa_3G123200
3	7407676	indel	MODIFIER	47	67	0.3741	0.2823	0.8298	0.403	-0.4268	Csa_3G123200
3	7409215	snp	LOW	41	47	0.3944	0.2999	0.878	0.2979	-0.5802	Csa_3G123210
3	7409569	snp	MODIFIER	40	37	0.4027	0.3068	0.95	0.4324	-0.5176	Csa_3G123210
3	7410782	snp	MODIFIER	46	39	0.3958	0.3049	0.8478	0.4359	-0.4119	Csa_3G123210
3	7411541	indel	MODIFIER	60	69	0.3623	0.2768	0.7833	0.3913	-0.392	Csa_3G123210
3	7411732	indel	MODIFIER	61	47	0.3627	0.2808	0.8525	0.3617	-0.4908	Csa_3G123210
3	7412003	snp	MODIFIER	45	46	0.3865	0.2976	0.8444	0.4565	-0.3879	Csa_3G123210
3	7412228	snp	MODIFIER	48	45	0.3819	0.2931	0.875	0.4444	-0.4306	Csa_3G123210
3	7412471	snp	MODERATE	40	49	0.3781	0.2985	0.75	0.3265	-0.4235	Csa_3G123710
3	7414890	snp	MODIFIER	51	49	0.3786	0.2961	0.7843	0.3673	-0.417	Csa_3G123720
3	7415107	snp	MODIFIER	31	49	0.397	0.3101	0.871	0.4082	-0.4628	Csa_3G123720
3	7415559	snp	MODIFIER	57	71	0.3667	0.2795	0.8246	0.3662	-0.4584	Csa_3G123710
3	7415708	indel	MODIFIER	52	79	0.3707	0.2746	0.7885	0.4051	-0.3834	Csa_3G123710
3	7415799	indel	MODIFIER	67	61	0.3543	0.2797	0.791	0.377	-0.414	Csa_3G123710
3	7416038	indel	MODIFIER	69	52	0.3732	0.2821	0.7681	0.3462	-0.422	Csa_3G123710
3	7417456	snp	LOW	56	58	0.3688	0.2802	0.8214	0.3103	-0.5111	Csa_3G123720
3	7418357	indel	MODIFIER	55	39	0.379	0.2923	0.9091	0.4103	-0.4988	Csa_3G123720
3	7418395	snp	MODIFIER	68	49	0.3703	0.2878	0.8088	0.4082	-0.4007	Csa_3G123720
3	7418535	snp	MODIFIER	59	53	0.361	0.2837	0.7797	0.3774	-0.4023	Csa_3G123720
3	7422784	snp	MODIFIER	76	53	0.3635	0.2823	0.8684	0.434	-0.4345	Csa_3G123720
3	7430148	snp	MODIFIER	45	51	0.383	0.2993	0.7778	0.3333	-0.4444	Csa_3G124230
3	7430630	snp	MODERATE	59	44	0.3775	0.2916	0.8305	0.3636	-0.4669	Csa_3G124230
3	7430766	snp	MODIFIER	61	50	0.3902	0.2869	0.8852	0.32	-0.5652	Csa_3G124240
3	7430948	snp	MODIFIER	62	71	0.3596	0.2769	0.871	0.2817	-0.5893	Csa_3G124240
3	7431233	snp	MODIFIER	50	67	0.3663	0.2866	0.78	0.3731	-0.4069	Csa_3G124240
3	7431663	snp	LOW	50	64	0.3787	0.2869	0.8	0.3906	-0.4094	Csa_3G124230
3	7432234	snp	MODIFIER	66	48	0.3769	0.2822	0.8333	0.3125	-0.5208	Csa_3G124230
3	7432333	snp	MODIFIER	81	50	0.3714	0.2867	0.7531	0.26	-0.4931	Csa_3G124230
3	7432770	indel	MODIFIER	66	49	0.3757	0.2882	0.8182	0.4082	-0.41	Csa_3G124240
3	7433678	snp	LOW	67	63	0.3644	0.2739	0.7313	0.3333	-0.398	Csa_3G124240
3	7434928	indel	MODIFIER	55	58	0.3508	0.2734	0.8	0.431	-0.369	Csa_3G124230
3	7435416	snp	MODIFIER	55	56	0.3711	0.2808	0.7455	0.2857	-0.4597	Csa_3G124230
3	7435838	indel	MODIFIER	60	65	0.3679	0.2897	0.9167	0.5231	-0.3936	Csa_3G124230
3	7437959	snp	MODIFIER	54	51	0.3693	0.293	0.8519	0.4118	-0.4401	Csa_3G124240
3	7438197	snp	MODIFIER	58	58	0.3621	0.2759	0.7241	0.3276	-0.3966	Csa_3G124240
3	7438461	snp	MODIFIER	54	53	0.3644	0.2893	0.7963	0.3585	-0.4378	Csa_3G124240
3	7439093	snp	MODIFIER	69	58	0.3736	0.2784	0.7246	0.2931	-0.4315	Csa_3G124240
3	7439391	snp	MODIFIER	64	46	0.3736	0.286	0.7656	0.3913	-0.3743	Csa_3G124240
3	7440131	snp	MODIFIER	57	56	0.3634	0.291	0.807	0.3214	-0.4856	Csa_3G124740
3	7440293	snp	MODIFIER	60	35	0.3786	0.2929	0.8833	0.4	-0.4833	Csa_3G124740
3	7440373	snp	MODIFIER	48	32	0.3958	0.3125	0.875	0.4375	-0.4375	Csa_3G124740
3	7441516	snp	MODIFIER	54	53	0.3644	0.2893	0.7778	0.2453	-0.5325	Csa_3G124740
3	7442328	snp	MODIFIER	75	61	0.3593	0.2763	0.7467	0.3607	-0.386	Csa_3G124750
3	7442722	snp	LOW	54	41	0.3758	0.2891	0.8333	0.439	-0.3943	Csa_3G124750
3	7445528	snp	MODIFIER	46	36	0.3804	0.3068	0.8478	0.3611	-0.4867	Csa_3G124750
3	7446147	snp	MODIFIER	61	58	0.3609	0.2781	0.7705	0.3793	-0.3912	Csa_3G124740
3	7446783	indel	MODIFIER	79	54	0.3678	0.2811	0.8734	0.463	-0.4105	Csa_3G124750
3	7446853	indel	MODIFIER	84	73	0.3415	0.2671	0.8452	0.3562	-0.4891	Csa_3G124750
3	7446964	snp	MODIFIER	89	76	0.3449	0.2643	0.7753	0.3158	-0.4595	Csa_3G124750
3	7447023	indel	MODIFIER	88	74	0.3428	0.2666	0.7841	0.4324	-0.3517	Csa_3G124750
3	7450993	indel	MODIFIER	77	80	0.3498	0.2709	0.7273	0.2875	-0.4398	Csa_3G124760
3	7450998	snp	MODIFIER	71	77	0.3514	0.2702	0.7606	0.3117	-0.4489	Csa_3G124760
3	7453482	snp	LOW	50	45	0.3978	0.2978	0.76	0.2667	-0.4933	Csa_3G124760
3	7456187	snp	MODIFIER	59	61	0.3659	0.2823	0.8644	0.3934	-0.471	Csa_3G124760
3	7458379	snp	MODIFIER	46	36	0.3804	0.3068	0.913	0.5278	-0.3853	Csa_3G124760
3	7458761	snp	MODIFIER	61	73	0.3598	0.2751	0.8852	0.3836	-0.5017	Csa_3G124760
3	7460513	snp	MODIFIER	51	43	0.3876	0.3019	0.9412	0.5116	-0.4295	Csa_3G124780
3	7461718	snp	MODIFIER	36	36	0.4167	0.3056	0.9722	0.5556	-0.4167	Csa_3G124780
3	7461796	snp	MODIFIER	49	48	0.3835	0.2976	0.9388	0.4792	-0.4596	Csa_3G124780
3	7463695	indel	MODIFIER	64	65	0.3644	0.2856	0.8438	0.4308	-0.413	Csa_3G124790
3	7463782	snp	MODIFIER	51	53	0.3807	0.2878	0.8627	0.3585	-0.5043	Csa_3G124780
3	7463894	indel	MODIFIER	67	51	0.3664	0.2833	0.7612	0.3529	-0.4083	Csa_3G124780
3	7464236	indel	MODIFIER	52	46	0.3838	0.2968	0.8846	0.4348	-0.4498	Csa_3G124790
3	7464243	snp	MODIFIER	47	47	0.383	0.2979	0.8723	0.4468	-0.4255	Csa_3G124790
3	7465032	snp	MODIFIER	50	51	0.3686	0.2871	0.8	0.4314	-0.3686	Csa_3G124790
3	7465653	snp	MODIFIER	49	51	0.3786	0.2961	0.7959	0.3922	-0.4038	Csa_3G124790
3	7465890	indel	MODIFIER	61	53	0.3712	0.2833	0.8689	0.3585	-0.5104	Csa_3G124790
3	7465892	snp	LOW	55	53	0.3695	0.2806	0.7455	0.3585	-0.387	Csa_3G124780
3	7466419	indel	MODIFIER	89	49	0.368	0.2802	0.8764	0.4082	-0.4682	Csa_3G124790
3	7466579	snp	LOW	71	41	0.3693	0.2858	0.9577	0.5854	-0.3724	Csa_3G124780
3	7466633	indel	MODERATE	63	50	0.3797	0.2867	0.873	0.44	-0.433	Csa_3G124780
3	7470987	indel	MODIFIER	60	54	0.3778	0.2833	0.85	0.4444	-0.4056	Csa_3G124780
3	7472861	snp	MODIFIER	71	78	0.362	0.2683	0.831	0.359	-0.472	Csa_3G124800
3	7473015	indel	MODIFIER	70	67	0.3606	0.2716	0.7857	0.3134	-0.4723	Csa_3G124800
3	7473028	snp	MODIFIER	69	63	0.3575	0.2767	0.7826	0.3016	-0.481	Csa_3G124800
3	7473183	snp	MODIFIER	42	37	0.4028	0.3121	0.9048	0.4595	-0.4453	Csa_3G124800
3	7473617	snp	MODIFIER	54	45	0.3778	0.2926	0.8148	0.4222	-0.3926	Csa_3G124800
3	7474453	snp	MODIFIER	70	60	0.3643	0.2762	0.7143	0.2833	-0.431	Csa_3G124800
3	7474726	snp	MODIFIER	68	54	0.3546	0.2696	0.7353	0.2593	-0.476	Csa_3G124790
3	7477895	snp	MODERATE	44	57	0.3868	0.2927	0.8636	0.3333	-0.5303	Csa_3G124800
3	7478055	snp	MODIFIER	66	59	0.3606	0.2786	0.7727	0.339	-0.4337	Csa_3G124810
3	7480520	snp	MODERATE	62	31	0.4032	0.3065	0.7419	0.2258	-0.5161	Csa_3G124810
3	7481045	snp	MODIFIER	52	61	0.3701	0.2825	0.8077	0.377	-0.4306	Csa_3G124825
3	7481262	snp	MODIFIER	67	52	0.3639	0.2827	0.8507	0.4423	-0.4084	Csa_3G124825
3	7482051	indel	MODIFIER	81	64	0.3542	0.267	0.7531	0.3906	-0.3625	Csa_3G124825
3	7482053	snp	MODIFIER	84	66	0.3626	0.2716	0.7976	0.3939	-0.4037	Csa_3G124825
3	7482241	snp	MODERATE	40	71	0.3697	0.2915	0.8	0.3239	-0.4761	Csa_3G124810
3	7482395	indel	MODIFIER	64	61	0.3642	0.2784	0.7812	0.3607	-0.4206	Csa_3G124825
3	7488128	snp	MODIFIER	51	57	0.3736	0.2879	0.8627	0.4035	-0.4592	Csa_3G124810
3	7488388	snp	MODIFIER	55	60	0.3788	0.2803	0.7455	0.3667	-0.3788	Csa_3G124810
3	7490217	snp	MODIFIER	64	61	0.3642	0.2784	0.6875	0.3115	-0.376	Csa_3G124840
3	7490813	snp	LOW	51	58	0.3611	0.2826	0.6471	0.2759	-0.3712	Csa_3G124840
3	7490961	snp	MODIFIER	57	57	0.3684	0.2807	0.7544	0.3158	-0.4386	Csa_3G124820
3	7492134	snp	MODERATE	50	58	0.3779	0.2841	0.74	0.3621	-0.3779	Csa_3G124840
3	7492210	indel	MODIFIER	57	58	0.3733	0.2861	0.7368	0.3621	-0.3748	Csa_3G124840
3	7494191	indel	MODIFIER	58	59	0.3685	0.2949	0.931	0.5593	-0.3717	Csa_3G124840
3	7495068	snp	MODIFIER	64	37	0.386	0.299	0.9219	0.4595	-0.4624	Csa_3G124840
3	7495128	snp	MODIFIER	64	40	0.3875	0.2938	0.9219	0.525	-0.3969	Csa_3G124840
3	7496269	snp	MODIFIER	65	56	0.3709	0.281	0.8769	0.4821	-0.3948	Csa_3G124840
3	7497140	snp	MODIFIER	46	62	0.3675	0.291	0.8913	0.3548	-0.5365	Csa_3G124840
3	7497159	indel	MODIFIER	54	67	0.3593	0.2822	0.8148	0.403	-0.4118	Csa_3G124840
3	7498137	snp	MODIFIER	83	78	0.3383	0.2652	0.7952	0.2949	-0.5003	Csa_3G124860
3	7498276	indel	MODIFIER	65	63	0.3629	0.2801	0.8615	0.3968	-0.4647	Csa_3G124860
3	7498406	snp	MODIFIER	43	57	0.3819	0.2942	0.7907	0.4035	-0.3872	Csa_3G124860
3	7505600	snp	MODIFIER	65	65	0.3538	0.2769	0.8308	0.3692	-0.4615	Csa_3G124860
3	7507605	snp	MODIFIER	59	60	0.3616	0.278	0.8983	0.3667	-0.5316	Csa_3G124860
3	7510910	snp	MODIFIER	34	46	0.4003	0.3056	0.8824	0.3478	-0.5345	Csa_3G124870
3	7512885	snp	MODIFIER	63	62	0.3607	0.2806	0.7143	0.3065	-0.4078	Csa_3G124870
3	7512989	indel	MODIFIER	70	67	0.3606	0.2716	0.8143	0.3881	-0.4262	Csa_3G124870
3	7514157	snp	MODIFIER	77	53	0.3487	0.2779	0.8571	0.4151	-0.442	Csa_3G124880
3	7514418	snp	MODIFIER	72	42	0.377	0.2857	0.9167	0.5238	-0.3929	Csa_3G124880
3	7514428	indel	MODIFIER	69	47	0.3716	0.2837	0.9275	0.5319	-0.3956	Csa_3G124880
3	7519962	indel	MODIFIER	86	63	0.357	0.2702	0.6512	0.2698	-0.3813	Csa_3G124890
3	7584724	snp	MODIFIER	66	56	0.3701	0.2808	0.7424	0.3036	-0.4389	Csa_3G124980
3	7591744	snp	MODIFIER	73	71	0.3598	0.2686	0.726	0.338	-0.388	Csa_3G124970
3	7592956	snp	MODERATE	53	56	0.3767	0.2864	0.8113	0.3929	-0.4185	Csa_3G124990
3	7610125	snp	MODIFIER	56	63	0.3671	0.2837	0.8214	0.381	-0.4405	Csa_3G125010
3	7616778	snp	MODIFIER	37	35	0.3915	0.3089	0.6757	0.0857	-0.59	Csa_3G125020
3	7616934	snp	MODIFIER	45	64	0.3649	0.2826	0.7778	0.4062	-0.3715	Csa_3G125020
3	7617460	snp	MODIFIER	71	57	0.3667	0.2795	0.7746	0.2807	-0.4939	Csa_3G125020
3	7619233	indel	MODIFIER	57	86	0.3586	0.2713	0.7018	0.3256	-0.3762	Csa_3G125020
3	7619971	indel	MODIFIER	32	56	0.3884	0.2991	0.5312	0.0179	-0.5134	Csa_3G125020
3	7620440	snp	MODIFIER	70	73	0.3581	0.2712	0.8	0.3151	-0.4849	Csa_3G125020
3	7620633	snp	MODIFIER	86	70	0.3512	0.2671	0.6977	0.3286	-0.3691	Csa_3G125020
3	7621026	indel	MODIFIER	62	61	0.3506	0.2832	0.6613	0.2131	-0.4482	Csa_3G125020-Csa_3G125520
3	7621099	snp	MODIFIER	42	64	0.3698	0.2842	0.8095	0.2344	-0.5751	Csa_3G125020-Csa_3G125520
3	7621646	snp	MODIFIER	53	49	0.3824	0.2961	0.6604	0.2245	-0.4359	Csa_3G125520
3	7621651	indel	MODIFIER	53	53	0.3774	0.283	0.6604	0.1509	-0.5094	Csa_3G125520
3	7622934	snp	MODIFIER	45	58	0.3835	0.2969	0.6222	0.2241	-0.3981	Csa_3G125520
3	7623543	indel	MODIFIER	50	54	0.3681	0.2815	0.62	0.2222	-0.3978	Csa_3G125520
3	7624149	indel	MODIFIER	69	73	0.3564	0.2718	0.6812	0.274	-0.4072	Csa_3G125520
3	7626169	snp	MODIFIER	47	58	0.3635	0.2832	0.7234	0.2759	-0.4475	Csa_3G125520
3	7626402	snp	MODERATE	42	37	0.4028	0.3121	0.6429	0.1622	-0.4807	Csa_3G125520
3	7627032	snp	MODIFIER	81	51	0.3529	0.2738	0.7531	0.3922	-0.3609	Csa_3G125520
3	7628101	snp	MODIFIER	61	66	0.3579	0.2757	0.7377	0.197	-0.5407	Csa_3G125540
3	7628179	snp	MODIFIER	27	50	0.4096	0.3126	0.7037	0.12	-0.5837	Csa_3G125540
3	7628442	snp	MODIFIER	40	56	0.3857	0.3	0.625	0.1786	-0.4464	Csa_3G125540
3	7629277	snp	LOW	66	63	0.3745	0.2763	0.803	0.3492	-0.4538	Csa_3G125530
3	7629821	snp	MODIFIER	67	63	0.3644	0.2739	0.7463	0.3016	-0.4447	Csa_3G125540
3	7629987	snp	MODIFIER	48	69	0.3687	0.2835	0.7708	0.2464	-0.5245	Csa_3G125540
3	7630009	indel	MODIFIER	51	61	0.3652	0.2899	0.7255	0.1475	-0.5779	Csa_3G125540
3	7630107	snp	MODIFIER	23	41	0.4358	0.3351	0.4783	0.0244	-0.4539	Csa_3G125540
3	7633603	snp	MODIFIER	37	47	0.3933	0.2984	0.5946	0.1277	-0.4669	Csa_3G125530
3	7633852	snp	MODIFIER	27	41	0.4255	0.3252	0.7037	0.0976	-0.6061	Csa_3G125530
3	7633950	snp	MODIFIER	30	50	0.42	0.3133	0.8333	0.2	-0.6333	Csa_3G125530
3	7634188	snp	MODERATE	56	48	0.3839	0.2887	0.75	0.3542	-0.3958	Csa_3G125550
3	7634552	snp	MODIFIER	64	54	0.3611	0.2772	0.6875	0.3148	-0.3727	Csa_3G125560
3	7634815	snp	MODIFIER	48	37	0.4026	0.3029	0.6875	0.1081	-0.5794	Csa_3G125530
3	7635585	snp	MODIFIER	60	50	0.3833	0.2933	0.7	0.26	-0.44	Csa_3G125530
3	7635707	snp	MODIFIER	47	53	0.3838	0.2939	0.617	0.1321	-0.4849	Csa_3G125530
3	7635709	indel	MODIFIER	51	57	0.3736	0.2879	0.5882	0.1228	-0.4654	Csa_3G125530
3	7635899	snp	MODIFIER	60	57	0.3632	0.2842	0.8333	0.193	-0.6404	Csa_3G125530
3	7636586	snp	MODIFIER	59	67	0.3537	0.279	0.7966	0.3284	-0.4683	Csa_3G125550
3	7637168	snp	MODIFIER	60	65	0.3679	0.2897	0.7667	0.2769	-0.4897	Csa_3G125550
3	7637381	snp	MODIFIER	62	52	0.3697	0.2897	0.8065	0.3077	-0.4988	Csa_3G125550
3	7638319	snp	MODIFIER	61	68	0.3515	0.2734	0.8197	0.3529	-0.4667	Csa_3G125550
3	7638944	indel	MODIFIER	38	27	0.425	0.3304	0.6053	0.037	-0.5682	Csa_3G125550
3	7638979	snp	MODIFIER	31	24	0.4368	0.3401	0.7097	0.125	-0.5847	Csa_3G125550
3	7639122	snp	MODIFIER	53	44	0.3838	0.289	0.7358	0.3182	-0.4177	Csa_3G125550
3	7639606	snp	MODIFIER	32	60	0.3937	0.3125	0.5938	0.1	-0.4938	Csa_3G125560
3	7639735	snp	MODIFIER	42	81	0.3774	0.2937	0.7381	0.2716	-0.4665	Csa_3G125560
3	7639763	indel	MODIFIER	51	83	0.3579	0.2781	0.7255	0.2289	-0.4966	Csa_3G125560
3	7639826	indel	MODIFIER	47	87	0.3705	0.2786	0.7234	0.2414	-0.482	Csa_3G125560
3	7640729	indel	MODIFIER	26	51	0.4163	0.3183	0.7692	0.098	-0.6712	Csa_3G125560
3	7640731	snp	MODIFIER	25	50	0.4	0.32	0.8	0.14	-0.66	Csa_3G125560
3	7640943	snp	MODIFIER	21	53	0.4313	0.327	0.5714	0.0943	-0.4771	Csa_3G125560
3	7641409	snp	MODIFIER	60	45	0.3944	0.2944	0.8	0.2	-0.6	Csa_3G125560
3	7641663	indel	MODIFIER	42	51	0.3964	0.3067	0.6905	0.2941	-0.3964	Csa_3G125560
3	7642850	indel	MODIFIER	61	64	0.3642	0.2784	0.7869	0.3438	-0.4431	Csa_3G125560
3	7643259	snp	MODERATE	40	59	0.3932	0.2941	0.75	0.322	-0.428	Csa_3G125560
3	7644233	snp	MODIFIER	70	56	0.35	0.2786	0.6429	0.2321	-0.4107	Csa_3G125560
3	7644797	snp	MODIFIER	61	48	0.3716	0.2927	0.7049	0.2917	-0.4133	Csa_3G125560
3	7645819	snp	MODIFIER	54	64	0.3611	0.2772	0.7222	0.2969	-0.4253	Csa_3G125560
3	7646026	snp	MODIFIER	47	61	0.3627	0.2808	0.5532	0.1148	-0.4384	Csa_3G125560
3	7646195	snp	MODIFIER	52	60	0.3538	0.2821	0.6923	0.25	-0.4423	Csa_3G125560
3	7648568	snp	LOW	26	32	0.4255	0.3317	0.5769	0.125	-0.4519	Csa_3G126060
3	7649415	indel	MODIFIER	27	25	0.4296	0.3437	0.7407	0.24	-0.5007	Csa_3G126060
3	7650533	snp	MODIFIER	55	70	0.374	0.2753	0.8182	0.2857	-0.5325	Csa_3G126060
3	7650673	snp	MODIFIER	28	58	0.4027	0.3128	0.5	0.0862	-0.4138	Csa_3G126060
3	7650773	snp	MODIFIER	25	49	0.4131	0.3298	0.64	0.102	-0.538	Csa_3G126060
3	7650778	indel	MODIFIER	25	45	0.4222	0.3289	0.56	0.0667	-0.4933	Csa_3G126060
3	7650855	indel	MODIFIER	48	61	0.3716	0.2927	0.7083	0.2787	-0.4296	Csa_3G126060
3	7651359	indel	MODIFIER	49	42	0.3912	0.2993	0.5714	0.0952	-0.4762	Csa_3G126060
3	7651398	snp	MODIFIER	28	30	0.4214	0.3357	0.6071	0.0667	-0.5405	Csa_3G126060
3	7651817	indel	MODIFIER	27	45	0.4296	0.3185	0.5185	0.0444	-0.4741	Csa_3G126060
3	7651959	snp	MODIFIER	40	53	0.3792	0.2976	0.725	0.3396	-0.3854	Csa_3G126060
3	7651981	indel	MODIFIER	41	44	0.3908	0.2999	0.7561	0.2727	-0.4834	Csa_3G126060
3	7653510	snp	MODIFIER	54	53	0.3644	0.2893	0.6481	0.2453	-0.4029	Csa_3G126060
3	7654201	snp	MODIFIER	45	52	0.3799	0.2923	0.7111	0.2692	-0.4419	Csa_3G126060
3	7655367	snp	MODIFIER	43	46	0.3948	0.3064	0.5814	0.1304	-0.451	Csa_3G126070
3	7656049	indel	MODIFIER	22	48	0.4318	0.3277	0.5455	0.0625	-0.483	Csa_3G126070
3	7656173	snp	MODIFIER	32	36	0.4132	0.3194	0.6562	0.1944	-0.4618	Csa_3G126070
3	7656971	snp	MODERATE	56	47	0.3773	0.2846	0.7143	0.3191	-0.3951	Csa_3G126070
3	7657295	snp	LOW	63	46	0.3765	0.2864	0.7619	0.3696	-0.3923	Csa_3G126070
3	7657496	snp	MODIFIER	57	62	0.3721	0.2782	0.6667	0.2742	-0.3925	Csa_3G126070
3	7658727	snp	LOW	28	47	0.4164	0.3237	0.6786	0.1702	-0.5084	Csa_3G126070
3	7658831	snp	MODIFIER	21	51	0.4314	0.3305	0.619	0.1765	-0.4426	Csa_3G126070
3	7659224	snp	MODIFIER	30	60	0.4	0.3167	0.7	0.2	-0.5	Csa_3G126070
3	7659306	snp	MODIFIER	39	60	0.409	0.2987	0.7436	0.1833	-0.5603	Csa_3G126070
3	7659530	snp	LOW	52	64	0.3702	0.2849	0.7885	0.2812	-0.5072	Csa_3G126070
3	7659838	snp	MODIFIER	41	52	0.3841	0.2983	0.5854	0.1731	-0.4123	Csa_3G126070
3	7660120	snp	MODIFIER	59	65	0.3593	0.2733	0.7627	0.3077	-0.455	Csa_3G126070
3	7660566	snp	MODIFIER	30	33	0.4242	0.3242	0.6333	0.1818	-0.4515	Csa_3G126070
3	7660737	snp	MODERATE	62	57	0.3721	0.2782	0.7742	0.386	-0.3882	Csa_3G126070
3	7660943	snp	MODIFIER	58	64	0.3712	0.2812	0.8103	0.3438	-0.4666	Csa_3G126070
3	7661255	snp	LOW	61	65	0.3574	0.2731	0.7213	0.2769	-0.4444	Csa_3G126070
3	7662766	snp	LOW	70	47	0.3733	0.2815	0.8286	0.3191	-0.5094	Csa_3G126070
3	7663086	indel	MODIFIER	46	60	0.3674	0.2906	0.6957	0.2833	-0.4123	Csa_3G126080
3	7663807	snp	MODIFIER	36	64	0.3889	0.2986	0.6667	0.2344	-0.4323	Csa_3G126080
3	7665822	snp	LOW	56	43	0.3779	0.294	0.8036	0.3488	-0.4547	Csa_3G126070
3	7666762	snp	MODIFIER	65	55	0.358	0.2755	0.8154	0.1273	-0.6881	Csa_3G126070
3	7666780	indel	MODIFIER	66	65	0.3448	0.2802	0.7879	0.1846	-0.6033	Csa_3G126070
3	7666860	indel	MODIFIER	63	64	0.37	0.2763	0.7937	0.2344	-0.5593	Csa_3G126070
3	7666929	snp	MODIFIER	38	42	0.4085	0.3083	0.7105	0.119	-0.5915	Csa_3G126070
3	7666953	indel	MODIFIER	31	40	0.4097	0.3129	0.6129	0.025	-0.5879	Csa_3G126070
3	7667325	indel	MODIFIER	60	45	0.3944	0.2944	0.5833	0.1556	-0.4278	Csa_3G126070
3	7667401	snp	MODIFIER	50	49	0.3743	0.2927	0.62	0.1429	-0.4771	Csa_3G126070
3	7667964	snp	MODIFIER	57	48	0.375	0.2906	0.6842	0.2083	-0.4759	Csa_3G126080
3	7668791	snp	MODIFIER	21	56	0.4107	0.3274	0.5238	0.0536	-0.4702	Csa_3G126070
3	7669924	snp	MODIFIER	43	52	0.3716	0.2929	0.6279	0.1346	-0.4933	Csa_3G126080
3	7670028	snp	MODERATE	43	61	0.374	0.2878	0.6279	0.1803	-0.4476	Csa_3G126090
3	7670326	snp	MODERATE	26	55	0.4196	0.3245	0.6923	0.2	-0.4923	Csa_3G126090
3	7670622	indel	LOW	21	50	0.4343	0.3314	0.619	0.14	-0.479	Csa_3G126090
3	7670701	snp	LOW	32	61	0.394	0.3074	0.7812	0.2295	-0.5517	Csa_3G126090
3	7670905	snp	LOW	46	57	0.3883	0.2929	0.8043	0.2456	-0.5587	Csa_3G126090
3	7671224	snp	MODIFIER	39	55	0.379	0.2923	0.6923	0.2545	-0.4378	Csa_3G126070
3	7671358	indel	MODIFIER	19	59	0.4318	0.3301	0.4737	0	-0.4737	Csa_3G126070
3	7671363	snp	MODIFIER	22	60	0.4439	0.3303	0.5	0.0333	-0.4667	Csa_3G126070
3	7671444	snp	MODIFIER	31	60	0.4065	0.3075	0.6129	0.1667	-0.4462	Csa_3G126090
3	7671490	indel	MODIFIER	47	62	0.3686	0.2841	0.4468	0.0323	-0.4146	Csa_3G126090
3	7671589	snp	MODIFIER	39	57	0.3846	0.2915	0.7179	0.1754	-0.5425	Csa_3G126090
3	7671992	snp	MODIFIER	50	53	0.3872	0.2981	0.74	0.283	-0.457	Csa_3G126090
3	7672257	indel	MODIFIER	56	56	0.375	0.2857	0.7143	0.2679	-0.4464	Csa_3G126090
3	7672350	snp	MODIFIER	28	35	0.4357	0.3286	0.5	0.0571	-0.4429	Csa_3G126090
3	7672706	snp	MODIFIER	62	51	0.3729	0.2865	0.7419	0.2157	-0.5262	Csa_3G126090
3	7673042	snp	MODIFIER	72	57	0.364	0.2741	0.7361	0.3158	-0.4203	Csa_3G126090
3	7673185	snp	MODIFIER	56	68	0.3624	0.2899	0.6964	0.2794	-0.417	Csa_3G126090
3	7673612	indel	MODIFIER	63	60	0.369	0.2802	0.5714	0.1833	-0.3881	Csa_3G126090
3	7673845	snp	MODIFIER	78	73	0.3467	0.261	0.7949	0.3562	-0.4387	Csa_3G126090
3	7674485	snp	MODERATE	29	42	0.4146	0.3218	0.5862	0.1667	-0.4195	Csa_3G126095
3	7674802	snp	MODIFIER	57	52	0.3681	0.2837	0.7544	0.3077	-0.4467	Csa_3G126090
3	7675051	snp	MODIFIER	61	68	0.3515	0.2734	0.8361	0.3676	-0.4684	Csa_3G126100
3	7676908	snp	LOW	46	57	0.3883	0.2929	0.7174	0.2807	-0.4367	Csa_3G126100
3	7678527	indel	MODIFIER	56	72	0.3591	0.2758	0.6429	0.2361	-0.4067	Csa_3G126100
3	7678563	snp	MODIFIER	48	62	0.3743	0.293	0.7292	0.2581	-0.4711	Csa_3G126100
3	7679521	indel	MODIFIER	44	54	0.3796	0.2929	0.5682	0.1111	-0.4571	Csa_3G126100
3	7683110	snp	MODIFIER	99	62	0.3503	0.2674	0.7374	0.2742	-0.4632	Csa_3G126100-Csa_3G126110
3	7683359	snp	MODIFIER	73	60	0.3486	0.2724	0.8356	0.2333	-0.6023	Csa_3G126100-Csa_3G126110
3	7693629	snp	MODIFIER	34	34	0.4412	0.3235	0.8235	0.2647	-0.5588	Csa_3G126110
3	7699083	snp	MODIFIER	44	68	0.3757	0.2914	0.7045	0.2647	-0.4398	Csa_3G126130
3	7715739	snp	MODIFIER	70	54	0.3667	0.2868	0.8143	0.3519	-0.4624	Csa_3G126140
3	7735129	snp	MODIFIER	58	55	0.3508	0.2734	0.8103	0.3455	-0.4649	Csa_3G126170
3	7737934	snp	MODIFIER	53	38	0.3937	0.2994	0.8868	0.2895	-0.5973	Csa_3G126170
3	7750267	snp	MODIFIER	42	71	0.3753	0.2907	0.7619	0.3803	-0.3816	Csa_3G126190
3	7750278	indel	MODIFIER	46	70	0.3739	0.2876	0.8478	0.4714	-0.3764	Csa_3G126190
3	7750843	indel	MODIFIER	71	37	0.3799	0.2943	0.9155	0.4595	-0.456	Csa_3G126190
3	7750988	snp	MODIFIER	91	53	0.3496	0.2743	0.7912	0.3396	-0.4516	Csa_3G126190
3	7751236	snp	MODIFIER	55	29	0.3969	0.3116	0.8909	0.4828	-0.4082	Csa_3G126190
3	7751895	snp	MODIFIER	65	44	0.3734	0.2818	0.7385	0.3409	-0.3976	Csa_3G126190
3	7753509	snp	MODIFIER	73	62	0.3575	0.2777	0.7671	0.2258	-0.5413	Csa_3G126190
3	7753707	snp	MODIFIER	54	57	0.3704	0.2827	0.6667	0.1579	-0.5088	Csa_3G126190
3	7753901	indel	MODIFIER	56	56	0.375	0.2857	0.8929	0.3929	-0.5	Csa_3G126190
3	7753902	indel	MODIFIER	56	56	0.375	0.2857	0.8929	0.3929	-0.5	Csa_3G126190
3	7754701	snp	MODIFIER	42	56	0.381	0.2917	0.8095	0.375	-0.4345	Csa_3G126200
3	7755527	snp	MODIFIER	63	49	0.3787	0.2857	0.9048	0.449	-0.4558	Csa_3G126210
3	7756095	snp	MODERATE	70	55	0.374	0.2753	0.8143	0.3455	-0.4688	Csa_3G126200
3	7756255	indel	MODIFIER	62	57	0.3721	0.2782	0.8226	0.3684	-0.4542	Csa_3G126210
3	7756258	snp	MODIFIER	59	56	0.3689	0.286	0.7797	0.3571	-0.4225	Csa_3G126210
3	7756651	snp	MODIFIER	61	51	0.3652	0.2899	0.8361	0.451	-0.3851	Csa_3G126210
3	7756694	indel	MODIFIER	59	67	0.3537	0.279	0.8136	0.3881	-0.4255	Csa_3G126210
3	7757096	snp	LOW	73	74	0.3464	0.2655	0.863	0.3649	-0.4981	Csa_3G126200
3	7757243	snp	MODIFIER	60	38	0.3816	0.2912	1	0.6053	-0.3947	Csa_3G126210
3	7758882	snp	MODIFIER	74	49	0.3762	0.2808	0.7568	0.3469	-0.4098	Csa_3G126210
3	7759703	snp	MODIFIER	71	41	0.3693	0.2858	0.8028	0.2195	-0.5833	Csa_3G126200
3	7760046	snp	LOW	75	75	0.36	0.2667	0.7867	0.32	-0.4667	Csa_3G126210
3	7760247	snp	MODIFIER	68	75	0.3578	0.271	0.7647	0.32	-0.4447	Csa_3G126200
3	7760950	snp	MODIFIER	75	62	0.363	0.2809	0.7733	0.2581	-0.5153	Csa_3G126200
3	7761562	snp	MODERATE	59	46	0.3784	0.2937	0.7966	0.3043	-0.4923	Csa_3G126210
3	7761846	snp	MODIFIER	52	63	0.3773	0.2854	0.8077	0.2063	-0.6013	Csa_3G126200
3	7762136	snp	MODIFIER	38	52	0.3887	0.2996	0.7105	0.25	-0.4605	Csa_3G126200
3	7762207	indel	MODIFIER	48	61	0.3716	0.2927	0.6458	0.2623	-0.3835	Csa_3G126200
3	7762392	snp	MODIFIER	55	36	0.3864	0.2975	0.9455	0.3333	-0.6121	Csa_3G126200
3	7762942	snp	MODIFIER	64	58	0.3712	0.2812	0.8906	0.4655	-0.4251	U5
3	7762945	indel	MODIFIER	65	59	0.3593	0.2733	0.8769	0.4746	-0.4023	U5
3	7763588	snp	MODIFIER	49	60	0.3735	0.2864	0.7755	0.3333	-0.4422	U5
3	7763839	snp	MODIFIER	45	52	0.3799	0.2923	0.8	0.3654	-0.4346	U5
3	7764105	snp	MODIFIER	55	65	0.358	0.2755	0.8364	0.3077	-0.5287	U5
3	7764638	snp	LOW	68	59	0.3701	0.2809	0.6765	0.2203	-0.4561	Csa_3G126220
3	7765394	snp	LOW	43	49	0.383	0.2895	0.8837	0.449	-0.4347	Csa_3G126220
3	7765937	snp	MODIFIER	52	29	0.4052	0.313	0.7115	0.2414	-0.4702	Csa_3G126220
3	7766225	snp	LOW	59	40	0.3932	0.2941	0.7797	0.3	-0.4797	Csa_3G126220
3	7766793	snp	MODIFIER	67	28	0.3918	0.3028	0.8955	0.5	-0.3955	U5
3	7766840	indel	MODIFIER	72	45	0.3694	0.2833	0.875	0.3778	-0.4972	U5
3	7767032	snp	MODIFIER	65	48	0.3699	0.2792	0.8	0.2708	-0.5292	U5
3	7767472	snp	MODIFIER	43	71	0.3639	0.2843	0.7442	0.2676	-0.4766	U5
3	7773117	snp	MODIFIER	105	67	0.3355	0.265	0.6952	0.2985	-0.3967	Csa_3G126230
3	7773526	snp	MODIFIER	52	67	0.3639	0.2827	0.8462	0.3284	-0.5178	Csa_3G126230
3	7799986	snp	MODIFIER	60	75	0.3633	0.2767	0.7667	0.2533	-0.5133	Csa_3G126770
3	7820890	snp	MODIFIER	76	87	0.3379	0.2623	0.8158	0.3448	-0.471	Csa_3G126790
3	7823121	snp	MODIFIER	88	53	0.3615	0.2813	0.7727	0.3774	-0.3954	Csa_3G126800
3	7827587	snp	MODIFIER	68	47	0.3755	0.2869	0.7941	0.3404	-0.4537	Csa_3G126810
3	7827959	snp	MODIFIER	79	87	0.3467	0.2639	0.8228	0.3103	-0.5124	Csa_3G126810
3	7828718	snp	MODERATE	51	46	0.3798	0.2928	0.8039	0.2609	-0.5431	Csa_3G126810
3	7829212	snp	LOW	53	30	0.4069	0.3082	0.8302	0.3667	-0.4635	Csa_3G126810
3	7829298	snp	MODERATE	51	31	0.4213	0.3131	0.8431	0.3226	-0.5206	Csa_3G126810
3	7830047	snp	MODIFIER	74	56	0.3634	0.2785	0.8649	0.4464	-0.4184	Csa_3G126810
3	7830232	snp	MODIFIER	69	48	0.3687	0.2835	0.9275	0.4792	-0.4484	Csa_3G126810
3	7832272	snp	MODIFIER	46	40	0.4109	0.3054	0.9348	0.5	-0.4348	Csa_3G126815
3	7834597	snp	MODIFIER	68	54	0.3546	0.2696	0.8235	0.463	-0.3606	Csa_3G126810
3	7834699	snp	MODIFIER	69	48	0.3687	0.2835	0.8986	0.5208	-0.3777	Csa_3G126810
3	7834736	indel	MODIFIER	78	67	0.3553	0.2719	0.8462	0.4179	-0.4282	Csa_3G126810
3	7835424	indel	MODIFIER	65	65	0.3538	0.2769	0.8769	0.4462	-0.4308	Csa_3G126810
3	7835458	snp	MODIFIER	56	57	0.3634	0.291	0.8036	0.3684	-0.4352	Csa_3G126810
3	7835603	snp	MODIFIER	57	26	0.4042	0.3138	0.9825	0.5385	-0.444	Csa_3G126810
3	7835756	snp	MODIFIER	49	52	0.3827	0.2889	0.8163	0.25	-0.5663	Csa_3G126810
3	7836762	snp	MODIFIER	48	45	0.3819	0.2931	0.8958	0.5111	-0.3847	Csa_3G126815
3	7837053	snp	MODIFIER	56	51	0.3666	0.2899	0.8929	0.4118	-0.4811	Csa_3G126820
3	7837900	snp	LOW	58	54	0.3761	0.2848	0.8103	0.3519	-0.4585	Csa_3G126820
3	7838473	indel	LOW	63	51	0.3772	0.2848	0.873	0.3529	-0.5201	Csa_3G126820
3	7838565	snp	MODIFIER	68	54	0.3546	0.2696	0.8235	0.3148	-0.5087	Csa_3G126815
3	7838760	snp	MODIFIER	64	37	0.386	0.299	0.7969	0.4054	-0.3915	Csa_3G126815
3	7840425	snp	MODIFIER	44	38	0.3959	0.3014	0.9318	0.4737	-0.4581	Csa_3G126815
3	7841293	snp	MODIFIER	63	67	0.3644	0.2739	0.8254	0.3284	-0.497	Csa_3G126820
3	7842712	snp	MODIFIER	52	71	0.3543	0.2787	0.8269	0.2817	-0.5452	Csa_3G126820
3	7842753	indel	MODIFIER	56	67	0.3651	0.2814	0.8393	0.3284	-0.5109	Csa_3G126820
3	7842863	snp	MODIFIER	72	51	0.3595	0.2835	0.8472	0.4314	-0.4158	Csa_3G126820
3	7843105	indel	MODIFIER	67	41	0.368	0.2974	0.8507	0.439	-0.4117	Csa_3G126820
3	7843133	snp	MODIFIER	63	37	0.3852	0.2977	0.8889	0.4054	-0.4835	Csa_3G126820
3	7843398	snp	MODIFIER	58	60	0.3707	0.2736	0.7931	0.3333	-0.4598	Csa_3G126820
3	7843636	snp	MODIFIER	56	48	0.3839	0.2887	0.7857	0.2917	-0.494	Csa_3G126820
3	7843778	snp	MODIFIER	55	63	0.3688	0.2892	0.7273	0.3016	-0.4257	Csa_3G126820
3	7843987	snp	MODIFIER	56	71	0.3526	0.2757	0.8393	0.4085	-0.4308	Csa_3G126820
3	7844307	snp	MODIFIER	67	50	0.3663	0.2866	0.8507	0.36	-0.4907	Csa_3G126840
3	7844722	snp	MODIFIER	52	47	0.3834	0.2962	0.8654	0.4468	-0.4186	Csa_3G126840
3	7844811	snp	MODIFIER	48	41	0.3913	0.3008	0.875	0.4146	-0.4604	Csa_3G126840
3	7845049	indel	MODIFIER	61	49	0.3821	0.2921	0.9016	0.449	-0.4527	Csa_3G126840
3	7845059	snp	MODIFIER	56	54	0.3796	0.291	0.8393	0.4074	-0.4319	Csa_3G126840
3	7845834	snp	MODIFIER	69	39	0.3779	0.2932	0.8986	0.2308	-0.6678	Csa_3G126840
3	7846738	snp	MODIFIER	68	62	0.3714	0.2775	0.7353	0.3226	-0.4127	Csa_3G126840
3	7849222	snp	MODIFIER	59	39	0.3711	0.2947	0.8136	0.2821	-0.5315	Csa_3G126850
3	7849478	indel	MODIFIER	43	34	0.4097	0.3092	0.7674	0.2941	-0.4733	Csa_3G126850
3	7849995	snp	MODIFIER	45	40	0.3861	0.3056	0.9111	0.375	-0.5361	Csa_3G126850
3	7850938	indel	MODIFIER	54	43	0.3829	0.2946	0.8148	0.4186	-0.3962	Csa_3G126850
3	7851319	snp	MODIFIER	54	59	0.3647	0.2831	0.7963	0.3729	-0.4234	Csa_3G126840
3	7851433	snp	MODIFIER	60	59	0.3616	0.278	0.8167	0.3559	-0.4607	Csa_3G126840
3	7852536	snp	MODIFIER	53	40	0.3792	0.2976	0.9057	0.525	-0.3807	Csa_3G126850
3	7853354	snp	MODIFIER	77	50	0.3673	0.2784	0.7662	0.36	-0.4062	Csa_3G126860
3	7853563	snp	MODIFIER	69	67	0.3545	0.2795	0.7536	0.2836	-0.47	Csa_3G126860
3	7856313	indel	MODIFIER	80	58	0.3539	0.2767	0.825	0.3966	-0.4284	Csa_3G126870
3	7856467	snp	MODIFIER	67	50	0.3663	0.2866	0.8209	0.36	-0.4609	Csa_3G126870
3	7856569	snp	MODIFIER	63	51	0.3772	0.2848	0.8571	0.3529	-0.5042	Csa_3G126870
3	7856871	snp	MODERATE	56	53	0.3767	0.2864	0.7679	0.2642	-0.5037	Csa_3G126860
3	7857637	indel	MODERATE	61	47	0.3627	0.2808	0.9016	0.4894	-0.4123	Csa_3G126870
3	7858040	indel	MODIFIER	52	47	0.3834	0.2962	0.9423	0.5319	-0.4104	Csa_3G126850
3	7858327	indel	MODIFIER	54	57	0.3704	0.2827	0.8148	0.4211	-0.3938	Csa_3G126880
3	7858417	indel	MODIFIER	69	65	0.3554	0.2693	0.8551	0.3538	-0.5012	Csa_3G126880
3	7858725	snp	MODIFIER	69	45	0.3643	0.2879	0.8261	0.3778	-0.4483	Csa_3G126880
3	7859139	snp	LOW	71	54	0.3745	0.282	0.831	0.3704	-0.4606	Csa_3G126880
3	7859304	snp	MODIFIER	58	49	0.3744	0.2878	0.8276	0.2449	-0.5827	Csa_3G126850
3	7859409	snp	LOW	54	29	0.4093	0.3033	0.9444	0.4138	-0.5307	Csa_3G126880
3	7859929	snp	LOW	74	54	0.3609	0.2813	0.8514	0.4259	-0.4254	Csa_3G126880
3	7860046	snp	MODIFIER	57	64	0.3679	0.2802	0.807	0.4219	-0.3851	Csa_3G126860
3	7861217	indel	MODIFIER	66	66	0.3636	0.2727	0.803	0.3182	-0.4848	Csa_3G126860
3	7861363	snp	MODIFIER	48	51	0.3738	0.2941	0.7292	0.3137	-0.4154	Csa_3G126860
3	7861431	indel	MODIFIER	51	65	0.3759	0.2836	0.8039	0.4	-0.4039	Csa_3G126860
3	7862221	snp	LOW	70	58	0.3611	0.2724	0.8286	0.3621	-0.4665	Csa_3G126880
3	7862545	snp	LOW	44	42	0.3766	0.3019	0.8636	0.4048	-0.4589	Csa_3G126880
3	7862912	indel	MODERATE	56	58	0.3688	0.2802	0.7321	0.3276	-0.4046	Csa_3G126880
3	7863654	snp	MODERATE	58	56	0.3688	0.2802	0.931	0.5	-0.431	Csa_3G126880
3	7864714	snp	LOW	69	55	0.361	0.274	0.7536	0.3091	-0.4445	Csa_3G126880
3	7866385	snp	MODIFIER	67	69	0.3545	0.2795	0.8358	0.4348	-0.401	Csa_3G126880
3	7866884	snp	MODIFIER	72	50	0.3589	0.2772	0.9167	0.52	-0.3967	Csa_3G126880
3	7867264	snp	MODIFIER	56	51	0.3666	0.2899	0.8393	0.4118	-0.4275	Csa_3G126880
3	7868424	snp	MODIFIER	54	49	0.3738	0.2974	0.8704	0.449	-0.4214	Csa_3G126880
3	7869359	indel	MODIFIER	54	55	0.3751	0.2855	0.8519	0.3818	-0.47	Csa_3G126880
3	7869408	snp	MODIFIER	51	47	0.3817	0.2904	0.8431	0.3617	-0.4814	Csa_3G126880
3	7869657	snp	MODIFIER	52	56	0.3709	0.283	0.8269	0.2857	-0.5412	Csa_3G126880
3	7869991	snp	LOW	72	72	0.3611	0.2639	0.7778	0.375	-0.4028	Csa_3G126880
3	7870225	snp	MODIFIER	61	57	0.367	0.2778	0.8033	0.386	-0.4173	Csa_3G126890
3	7870543	snp	MODIFIER	68	65	0.3541	0.2672	0.75	0.2615	-0.4885	Csa_3G126890
3	7870667	indel	MODIFIER	57	54	0.3704	0.2827	0.807	0.3889	-0.4181	Csa_3G126890
3	7870677	snp	MODIFIER	63	51	0.3772	0.2848	0.7778	0.3529	-0.4248	Csa_3G126890
3	7871147	snp	MODIFIER	51	69	0.3777	0.2847	0.8039	0.3188	-0.4851	Csa_3G126890
3	7872068	snp	MODIFIER	61	64	0.3642	0.2784	0.8033	0.4219	-0.3814	Csa_3G126890
3	7872358	indel	MODIFIER	77	55	0.361	0.2779	0.8701	0.4909	-0.3792	Csa_3G126890
3	7872447	snp	MODIFIER	80	49	0.351	0.276	0.85	0.4286	-0.4214	Csa_3G126890
3	7872942	snp	MODIFIER	62	69	0.3633	0.2747	0.8065	0.2609	-0.5456	Csa_3G126890
3	7875004	snp	MODIFIER	72	41	0.3777	0.2907	0.9167	0.4878	-0.4289	Csa_3G126880
3	7875320	indel	MODIFIER	58	81	0.3538	0.2727	0.8103	0.3333	-0.477	Csa_3G126890
3	7875342	snp	MODIFIER	58	76	0.3575	0.2736	0.7931	0.3158	-0.4773	Csa_3G126890
3	7876453	snp	MODIFIER	73	53	0.3743	0.282	0.8493	0.3396	-0.5097	Csa_3G126880
3	7877764	snp	LOW	69	45	0.3643	0.2879	0.8261	0.2667	-0.5594	Csa_3G126890
3	7877868	snp	MODIFIER	53	39	0.3904	0.3029	0.9057	0.4872	-0.4185	Csa_3G126890
3	7879173	snp	MODIFIER	51	62	0.3729	0.2865	0.7451	0.2742	-0.4709	Csa_3G126890
3	7881518	indel	MODIFIER	74	56	0.3634	0.2785	0.8378	0.3571	-0.4807	Csa_3G126890
3	7883473	snp	MODIFIER	54	74	0.3609	0.2813	0.8333	0.3514	-0.482	Csa_3G126900
3	7884888	snp	MODIFIER	51	38	0.3901	0.3044	0.9608	0.5263	-0.4345	Csa_3G126900
3	7885118	indel	LOW	71	48	0.3568	0.2858	0.8451	0.4167	-0.4284	Csa_3G126910
3	7885780	snp	LOW	70	62	0.3581	0.2751	0.8	0.4355	-0.3645	Csa_3G126910
3	7886288	snp	MODIFIER	65	67	0.3653	0.2762	0.7846	0.2836	-0.501	Csa_3G126920
3	7886399	indel	MODIFIER	72	47	0.3706	0.2863	0.8611	0.4894	-0.3717	Csa_3G126920
3	7888511	snp	MODERATE	71	56	0.3526	0.2757	0.8451	0.3214	-0.5236	Csa_3G126920
3	7888774	snp	LOW	46	55	0.3719	0.285	0.8043	0.3273	-0.4771	Csa_3G126920
3	7889738	snp	MODERATE	69	54	0.3623	0.277	0.8261	0.3889	-0.4372	Csa_3G126920
3	7890535	snp	LOW	67	54	0.3593	0.2822	0.7313	0.2407	-0.4906	Csa_3G126920
3	7890742	snp	MODIFIER	54	26	0.4174	0.3234	0.8889	0.3846	-0.5043	Csa_3G126930
3	7890870	snp	MODIFIER	65	44	0.3734	0.2818	0.7846	0.1591	-0.6255	Csa_3G126910
3	7891163	snp	MODIFIER	61	63	0.3588	0.2753	0.6885	0.2381	-0.4504	Csa_3G126910
3	7891321	snp	MODIFIER	54	72	0.3611	0.2778	0.7037	0.2639	-0.4398	Csa_3G126910
3	7891728	snp	MODIFIER	54	67	0.3593	0.2822	0.7222	0.2836	-0.4386	Csa_3G126910
3	7892523	snp	MODIFIER	72	61	0.3702	0.2782	0.8056	0.3934	-0.4121	Csa_3G126950
3	7892822	snp	MODIFIER	50	42	0.3781	0.2914	0.86	0.4524	-0.4076	Csa_3G126950
3	7895702	snp	MODIFIER	52	60	0.3538	0.2821	0.7115	0.35	-0.3615	Csa_3G126940
3	7896392	snp	MODIFIER	62	38	0.3718	0.2929	0.9194	0.5	-0.4194	Csa_3G126940
3	7896845	snp	MODIFIER	56	38	0.3891	0.3008	0.8393	0.3684	-0.4709	Csa_3G126940
3	7897263	snp	HIGH	78	44	0.3782	0.2832	0.9103	0.4773	-0.433	Csa_3G126955
3	7898560	indel	MODIFIER	89	43	0.371	0.2827	0.9438	0.4186	-0.5252	Csa_3G126940
3	7898580	snp	MODIFIER	86	43	0.3837	0.2907	0.9186	0.3953	-0.5233	Csa_3G126940
3	7898987	snp	MODIFIER	41	24	0.4228	0.3283	0.9268	0.5	-0.4268	Csa_3G126955
3	7899207	snp	MODIFIER	58	53	0.3754	0.2811	0.6379	0.2453	-0.3926	Csa_3G126955
3	7899381	snp	MODIFIER	57	42	0.3759	0.292	0.807	0.3571	-0.4499	Csa_3G126955
3	7899781	indel	MODIFIER	57	50	0.3667	0.2867	0.8246	0.32	-0.5046	Csa_3G126955
3	7901481	snp	MODIFIER	66	55	0.3697	0.2758	0.8636	0.3636	-0.5	Csa_3G126955
3	7901644	snp	MODIFIER	54	36	0.3889	0.3056	0.9444	0.5278	-0.4167	Csa_3G126955
3	7902254	snp	LOW	63	46	0.3765	0.2864	0.7778	0.3478	-0.43	Csa_3G126960
3	7902516	snp	MODIFIER	60	32	0.3937	0.3125	0.9167	0.4062	-0.5104	Csa_3G126955
3	7902675	snp	MODIFIER	77	53	0.3487	0.2779	0.8571	0.2642	-0.593	Csa_3G126970
3	7902749	snp	MODIFIER	62	37	0.3701	0.2938	0.9032	0.4865	-0.4167	Csa_3G126970
3	7902775	indel	MODIFIER	58	42	0.3777	0.2915	0.8966	0.4048	-0.4918	Csa_3G126970
3	7903176	snp	MODIFIER	58	43	0.3865	0.2899	0.8448	0.3721	-0.4727	Csa_3G126970
3	7903669	snp	MODIFIER	39	28	0.4066	0.3297	0.8974	0.3214	-0.576	Csa_3G126970
3	7904094	indel	MODIFIER	53	54	0.3644	0.2893	0.8302	0.463	-0.3672	Csa_3G126970
3	7904145	indel	MODIFIER	48	67	0.371	0.2814	0.8542	0.3582	-0.496	Csa_3G126970
3	7904973	snp	MODIFIER	38	42	0.4085	0.3083	0.8684	0.4286	-0.4398	Csa_3G126980
3	7906480	snp	MODIFIER	61	58	0.3609	0.2781	0.8525	0.3276	-0.5249	Csa_3G126980
3	7906599	snp	MODIFIER	60	53	0.3692	0.2871	0.8167	0.3208	-0.4959	Csa_3G126980
3	7906896	snp	MODIFIER	36	34	0.4232	0.3154	0.9444	0.4412	-0.5033	Csa_3G126980
3	7935269	snp	MODIFIER	63	66	0.3745	0.2763	0.8254	0.2879	-0.5375	Csa_3G127000
3	7955416	indel	MODIFIER	65	44	0.3734	0.2818	0.7231	0.2727	-0.4503	Csa_3G127030
3	7957835	snp	LOW	77	61	0.3453	0.2723	0.7662	0.3279	-0.4384	Csa_3G127040
3	7963054	snp	MODIFIER	70	72	0.3528	0.269	0.7143	0.3611	-0.3532	Csa_3G127040
3	8003067	snp	MODIFIER	51	55	0.3758	0.2834	0.8627	0.3818	-0.4809	Csa_3G127130
3	8006781	indel	MODIFIER	62	68	0.3714	0.2775	0.7258	0.3529	-0.3729	Csa_3G127130
3	8009310	snp	MODIFIER	39	46	0.3958	0.3049	0.6923	0.2174	-0.4749	Csa_3G127130
3	8029320	snp	MODIFIER	81	80	0.3528	0.2665	0.7901	0.35	-0.4401	Csa_3G127170
3	8033345	snp	MODIFIER	68	50	0.3765	0.2882	0.8676	0.44	-0.4276	Csa_3G127180
3	8033381	indel	MODIFIER	71	54	0.3745	0.282	0.8592	0.3889	-0.4703	Csa_3G127180
3	8033558	snp	MODIFIER	58	71	0.3769	0.2795	0.7931	0.2254	-0.5678	Csa_3G127180
3	8034370	snp	MODERATE	59	34	0.3998	0.3036	0.7119	0.2353	-0.4766	Csa_3G127170
3	8036109	snp	MODIFIER	83	54	0.3608	0.2782	0.747	0.3148	-0.4322	Csa_3G127180
3	8036486	indel	MODIFIER	52	41	0.3841	0.2983	0.7885	0.3902	-0.3982	Csa_3G127180
3	8043622	snp	LOW	50	62	0.3697	0.2845	0.86	0.3226	-0.5374	Csa_3G127190
3	8046960	snp	MODERATE	76	51	0.3643	0.2789	0.7105	0.2549	-0.4556	Csa_3G127200
3	8054223	snp	MODIFIER	59	57	0.364	0.2756	0.7458	0.3509	-0.3949	Csa_3G127200
3	8060491	snp	LOW	54	58	0.3761	0.2848	0.8519	0.3276	-0.5243	Csa_3G127220
3	8064906	snp	LOW	53	52	0.3716	0.2779	0.7736	0.2885	-0.4851	Csa_3G127220
3	8068784	snp	MODIFIER	70	41	0.3787	0.2913	0.8143	0.4146	-0.3997	Csa_3G127220
3	8069239	indel	MODIFIER	44	31	0.4084	0.3174	0.8864	0.4516	-0.4348	Csa_3G127220
3	8069952	snp	MODIFIER	59	52	0.3748	0.2842	0.7966	0.3077	-0.4889	Csa_3G127220
3	8070445	snp	MODIFIER	63	56	0.3671	0.2837	0.8571	0.3571	-0.5	Csa_3G127220
3	8071046	snp	MODIFIER	58	50	0.3779	0.2841	0.8103	0.3	-0.5103	Csa_3G127230
3	8071228	snp	LOW	62	49	0.367	0.2864	0.8548	0.3061	-0.5487	Csa_3G127230
3	8071399	snp	MODIFIER	39	52	0.3974	0.3077	0.7692	0.25	-0.5192	Csa_3G127220
3	8071608	snp	LOW	55	42	0.3883	0.2974	0.7818	0.2857	-0.4961	Csa_3G127230
3	8071723	snp	MODIFIER	57	48	0.375	0.2906	0.8772	0.2917	-0.5855	Csa_3G127220
3	8072797	snp	LOW	51	44	0.3939	0.2968	0.8235	0.4091	-0.4144	Csa_3G127230
3	8073489	snp	MODIFIER	80	65	0.3673	0.2769	0.7875	0.3231	-0.4644	Csa_3G127230
3	8074824	snp	MODIFIER	55	44	0.3773	0.2864	0.8	0.3409	-0.4591	Csa_3G127230
3	8076654	snp	LOW	55	42	0.3883	0.2974	0.9091	0.381	-0.5281	Csa_3G127230
3	8076900	snp	LOW	55	43	0.3886	0.2905	0.7455	0.3256	-0.4199	Csa_3G127230
3	8077052	snp	MODERATE	58	52	0.3786	0.2898	0.8448	0.4423	-0.4025	Csa_3G127230
3	8078272	snp	MODIFIER	46	37	0.3937	0.3061	0.9565	0.3784	-0.5781	Csa_3G127230
3	8079536	snp	MODIFIER	65	40	0.375	0.2942	0.8615	0.45	-0.4115	Csa_3G127230
3	8079663	snp	MODIFIER	47	31	0.4125	0.3157	1	0.5484	-0.4516	Csa_3G127230
3	8080026	snp	MODIFIER	60	58	0.3707	0.2736	0.7333	0.3103	-0.423	Csa_3G127230
3	8084373	snp	MODIFIER	36	41	0.4085	0.311	0.8333	0.3171	-0.5163	Csa_3G127230
3	8084868	snp	MODIFIER	20	30	0.4667	0.35	0.7	0.1333	-0.5667	Csa_3G127230
3	8084929	snp	MODIFIER	38	40	0.4079	0.3092	0.8158	0.35	-0.4658	Csa_3G127230
3	8084934	snp	MODIFIER	39	38	0.4035	0.3023	0.8205	0.3421	-0.4784	Csa_3G127230
3	8085555	snp	MODIFIER	52	69	0.3732	0.2821	0.7692	0.2754	-0.4939	Csa_3G127240
3	8085628	snp	MODIFIER	46	73	0.3678	0.288	0.7174	0.3425	-0.3749	Csa_3G127240
3	8085797	indel	MODIFIER	55	71	0.3606	0.2802	0.8727	0.3662	-0.5065	Csa_3G127240
3	8089021	snp	MODIFIER	41	49	0.3888	0.2997	0.8293	0.3061	-0.5231	Csa_3G127240
3	8089062	snp	MODIFIER	43	54	0.3829	0.2946	0.7674	0.2407	-0.5267	Csa_3G127240
3	8089259	snp	MODIFIER	51	59	0.3679	0.2822	0.8235	0.3051	-0.5184	Csa_3G127240
3	8089879	snp	MODIFIER	56	58	0.3688	0.2802	0.7679	0.3448	-0.423	Csa_3G127240
3	8090133	snp	LOW	74	55	0.3666	0.285	0.7703	0.2909	-0.4794	Csa_3G127240
3	8090609	snp	MODIFIER	22	26	0.472	0.3566	0.7273	0.1538	-0.5734	Csa_3G127240
3	8091039	snp	MODIFIER	65	56	0.3709	0.281	0.8	0.2679	-0.5321	Csa_3G127240
3	8091323	snp	MODIFIER	23	43	0.4166	0.3236	0.7391	0.1163	-0.6229	Csa_3G127240
3	8091379	indel	MODIFIER	26	76	0.4008	0.3117	0.6154	0.0921	-0.5233	Csa_3G127240
3	8091643	snp	MODIFIER	49	69	0.3671	0.2881	0.7551	0.3043	-0.4508	Csa_3G127240
3	8091763	snp	MODIFIER	48	69	0.3687	0.2835	0.6458	0.2464	-0.3995	Csa_3G127240
3	8092340	snp	MODIFIER	69	78	0.3612	0.2726	0.8551	0.3462	-0.5089	Csa_3G127240
3	8092429	snp	LOW	67	70	0.3606	0.2716	0.791	0.4143	-0.3768	Csa_3G127240
3	8093164	snp	MODIFIER	38	69	0.3745	0.2956	0.8421	0.4348	-0.4073	Csa_3G127240
3	8093313	snp	MODERATE	42	52	0.3773	0.2921	0.7143	0.2308	-0.4835	Csa_3G127240
3	8093398	snp	LOW	29	60	0.404	0.3063	0.7931	0.2167	-0.5764	Csa_3G127240
3	8094945	snp	MODIFIER	53	44	0.3838	0.289	0.8113	0.4091	-0.4022	Csa_3G127240
3	8098561	snp	MODERATE	71	53	0.3689	0.2889	0.831	0.2453	-0.5857	Csa_3G127240
3	8099434	snp	LOW	16	27	0.4792	0.3681	0.6875	0.1481	-0.5394	Csa_3G127240
3	8099897	snp	MODIFIER	28	27	0.455	0.3452	0.6786	0	-0.6786	Csa_3G127240
3	8105541	indel	MODIFIER	51	60	0.3745	0.2853	0.7843	0.4	-0.3843	Csa_3G127250
3	8107405	snp	MODERATE	63	47	0.3688	0.284	0.8571	0.4255	-0.4316	Csa_3G127750
3	8108286	snp	MODIFIER	64	53	0.3797	0.288	0.7656	0.3019	-0.4637	Csa_3G127250
3	8108427	snp	MODIFIER	69	60	0.3623	0.2768	0.7971	0.3667	-0.4304	Csa_3G127250
3	8109067	snp	MODERATE	79	69	0.35	0.2669	0.7722	0.1594	-0.6127	Csa_3G127750
3	8109282	snp	MODIFIER	64	37	0.386	0.299	0.7812	0.3243	-0.4569	Csa_3G127750
3	8110778	snp	MODERATE	36	57	0.383	0.3012	0.7222	0.3333	-0.3889	Csa_3G127750
3	8111083	snp	MODIFIER	56	45	0.3718	0.2913	0.9286	0.4667	-0.4619	Csa_3G127750
3	8111563	snp	MODIFIER	68	66	0.3578	0.2732	0.7353	0.3182	-0.4171	Csa_3G127750
3	8112352	indel	MODIFIER	68	64	0.3483	0.273	0.8676	0.3438	-0.5239	Csa_3G127750
3	8112418	indel	MODIFIER	73	55	0.3666	0.2757	0.8767	0.4	-0.4767	Csa_3G127750
3	8112470	snp	MODIFIER	60	30	0.4	0.3167	0.8833	0.4667	-0.4167	Csa_3G127750
3	8113188	indel	MODIFIER	61	35	0.3948	0.3012	0.918	0.4571	-0.4609	Csa_3G127750
3	8114277	snp	MODIFIER	72	63	0.3571	0.2758	0.8056	0.381	-0.4246	Csa_3G127750
3	8114659	snp	MODIFIER	69	40	0.3707	0.2877	0.8116	0.375	-0.4366	Csa_3G127750
3	8115502	snp	MODIFIER	44	42	0.3766	0.3019	0.5227	0.119	-0.4037	Csa_3G127750
3	8115816	snp	MODIFIER	34	42	0.4076	0.3179	0.4706	0	-0.4706	Csa_3G127750
3	8115837	indel	MODIFIER	43	51	0.3876	0.3019	0.5349	0.098	-0.4368	Csa_3G127750
3	8116166	indel	MODIFIER	58	67	0.3693	0.282	0.6724	0.2537	-0.4187	Csa_3G127750
3	8116878	snp	MODIFIER	60	46	0.3674	0.2906	0.7333	0.2174	-0.5159	Csa_3G127750
3	8116941	indel	MODIFIER	54	50	0.3681	0.2815	0.5926	0.12	-0.4726	Csa_3G127750
3	8117131	snp	MODIFIER	39	61	0.3737	0.2947	0.5641	0.1803	-0.3838	Csa_3G127760
3	8117338	indel	MODIFIER	57	74	0.3639	0.2788	0.6316	0.2568	-0.3748	Csa_3G127760
3	8117538	snp	MODIFIER	73	76	0.3538	0.2749	0.726	0.3553	-0.3708	Csa_3G127760
3	8117786	snp	MODIFIER	48	51	0.3738	0.2941	0.6042	0.1765	-0.4277	Csa_3G127760
3	8122550	snp	LOW	60	70	0.3643	0.2762	0.7333	0.2857	-0.4476	Csa_3G127760
3	8123001	snp	LOW	58	45	0.3835	0.2969	0.7759	0.2889	-0.487	Csa_3G127760
3	8123493	indel	MODIFIER	47	56	0.3773	0.2846	0.7447	0.2321	-0.5125	Csa_3G127760
3	8123527	snp	MODIFIER	38	49	0.3926	0.3024	0.7632	0.2449	-0.5183	Csa_3G127760
3	8123879	snp	MODIFIER	61	64	0.3642	0.2784	0.7869	0.375	-0.4119	Csa_3G127760
3	8124073	snp	MODIFIER	68	69	0.3572	0.2835	0.7353	0.3043	-0.4309	Csa_3G127760
3	8124765	snp	MODIFIER	71	62	0.3596	0.2769	0.7746	0.2903	-0.4843	Csa_3G127760
3	8125679	snp	MODIFIER	69	67	0.3545	0.2795	0.6522	0.2687	-0.3835	Csa_3G127760
3	8126698	snp	MODIFIER	46	63	0.3765	0.2864	0.7391	0.254	-0.4852	Csa_3G127760
3	8126930	snp	MODIFIER	32	48	0.3958	0.3125	0.5625	0.1458	-0.4167	Csa_3G127760
3	8127182	snp	MODIFIER	46	44	0.3794	0.2974	0.5435	0.1591	-0.3844	Csa_3G127760
3	8127522	snp	MODIFIER	61	54	0.3637	0.2832	0.7049	0.3148	-0.3901	Csa_3G127770
3	8128079	snp	MODIFIER	42	71	0.3753	0.2907	0.7381	0.1408	-0.5973	Csa_3G127770
3	8128782	snp	MODIFIER	34	53	0.3912	0.2969	0.6471	0.2453	-0.4018	Csa_3G127770
3	8128967	snp	MODIFIER	30	65	0.3974	0.3051	0.6	0.1846	-0.4154	Csa_3G127770
3	8129157	snp	MODIFIER	45	65	0.3761	0.2855	0.6	0.1846	-0.4154	Csa_3G127770
3	8135060	snp	MODIFIER	59	78	0.3492	0.264	0.7288	0.2051	-0.5237	Csa_3G127780
3	8135348	snp	MODIFIER	43	57	0.3819	0.2942	0.6047	0.1228	-0.4818	Csa_3G127780
3	8135388	snp	MODIFIER	26	49	0.4199	0.3273	0.5385	0.102	-0.4364	Csa_3G127780
3	8135700	indel	MODIFIER	45	45	0.4	0.3111	0.5556	0.1333	-0.4222	Csa_3G127780
3	8135709	indel	MODIFIER	44	47	0.3839	0.2945	0.5682	0.0851	-0.4831	Csa_3G127780
3	8135717	snp	MODIFIER	42	48	0.3988	0.3036	0.5952	0.125	-0.4702	Csa_3G127780
3	8136890	snp	LOW	18	45	0.4444	0.3556	0.6111	0.1111	-0.5	Csa_3G127770
3	8137523	indel	LOW	26	48	0.4295	0.3253	0.5	0	-0.5	Csa_3G127770
3	8137801	snp	LOW	46	53	0.3938	0.2966	0.6522	0.1698	-0.4824	Csa_3G127770
3	8137925	snp	MODERATE	32	51	0.3971	0.3076	0.5938	0.1373	-0.4565	Csa_3G127770
3	8138166	snp	LOW	48	49	0.3835	0.2976	0.75	0.2653	-0.4847	Csa_3G127770
3	8138279	snp	LOW	48	54	0.3819	0.2963	0.7917	0.3148	-0.4769	Csa_3G127770
3	8138393	indel	MODIFIER	55	60	0.3788	0.2803	0.6	0.2167	-0.3833	Csa_3G127780
3	8140854	snp	MODIFIER	57	50	0.3667	0.2867	0.8246	0.44	-0.3846	Csa_3G127770
3	8141023	snp	MODIFIER	39	53	0.3904	0.3029	0.5897	0.1132	-0.4765	Csa_3G127770
3	8141245	snp	MODIFIER	48	59	0.3732	0.2899	0.7292	0.2034	-0.5258	Csa_3G127770
3	8141431	snp	MODERATE	59	67	0.3537	0.279	0.7119	0.3284	-0.3835	Csa_3G127780
3	8142779	snp	MODIFIER	48	52	0.3718	0.2917	0.7292	0.3077	-0.4215	Csa_3G127790
3	8143807	indel	MODIFIER	71	90	0.3435	0.2664	0.7465	0.4	-0.3465	Csa_3G127800
3	8144236	indel	MODIFIER	59	87	0.3567	0.2714	0.6102	0.2529	-0.3573	Csa_3G127800
3	8144751	snp	MODIFIER	53	74	0.3763	0.2848	0.6604	0.2703	-0.3901	Csa_3G127800
3	8144752	indel	MODIFIER	55	79	0.3666	0.2819	0.6364	0.2025	-0.4338	Csa_3G127800
3	8145841	snp	MODIFIER	46	48	0.3804	0.2944	0.6957	0.2083	-0.4873	Csa_3G127790
3	8145893	snp	MODIFIER	45	38	0.4035	0.3041	0.7778	0.2105	-0.5673	Csa_3G127790
3	8147295	snp	MODIFIER	52	64	0.3702	0.2849	0.7885	0.2656	-0.5228	Csa_3G127800
3	8147520	snp	LOW	57	57	0.3684	0.2807	0.7018	0.2281	-0.4737	Csa_3G127800
3	8147802	snp	MODIFIER	43	61	0.374	0.2878	0.5814	0.1639	-0.4175	Csa_3G127790
3	8147874	snp	MODIFIER	46	59	0.3784	0.2937	0.6522	0.1356	-0.5166	Csa_3G127790
3	8148145	snp	MODIFIER	73	56	0.3581	0.2742	0.8356	0.3393	-0.4963	Csa_3G127810
3	8148348	snp	MODIFIER	60	43	0.3744	0.2845	0.7667	0.186	-0.5806	Csa_3G127810
3	8149386	snp	MODIFIER	26	52	0.4231	0.3269	0.6154	0.1346	-0.4808	Csa_3G127790
3	8150342	snp	MODIFIER	41	50	0.3941	0.2961	0.6341	0.22	-0.4141	Csa_3G127790
3	8151160	snp	MODIFIER	54	68	0.3546	0.2696	0.6852	0.2794	-0.4058	Csa_3G127800
3	8151349	snp	MODIFIER	19	45	0.448	0.345	0.5789	0.0889	-0.4901	Csa_3G127800
3	8153001	snp	MODERATE	32	49	0.4101	0.3119	0.5938	0.1429	-0.4509	Csa_3G127810
3	8153355	snp	MODIFIER	61	63	0.3588	0.2753	0.8197	0.4444	-0.3752	Csa_3G127820
3	8153754	snp	MODIFIER	29	52	0.4052	0.313	0.6207	0.0962	-0.5245	Csa_3G127810
3	8154020	snp	MODIFIER	55	67	0.3509	0.2801	0.7273	0.209	-0.5183	Csa_3G127810
3	8154151	indel	MODIFIER	44	53	0.3838	0.289	0.6364	0.0943	-0.542	Csa_3G127810
3	8154347	snp	MODIFIER	27	48	0.4028	0.3171	0.7407	0.125	-0.6157	Csa_3G127810
3	8154447	snp	MODIFIER	23	47	0.4218	0.333	0.6087	0.1064	-0.5023	Csa_3G127810
3	8154951	snp	MODIFIER	44	62	0.3849	0.2889	0.75	0.3387	-0.4113	Csa_3G127810
3	8155040	snp	MODIFIER	52	50	0.3738	0.2946	0.6923	0.3	-0.3923	Csa_3G127810
3	8156110	snp	MODIFIER	38	43	0.4051	0.3091	0.5263	0.1163	-0.41	Csa_3G127810
3	8156495	snp	MODIFIER	43	70	0.3744	0.2834	0.6977	0.3	-0.3977	Csa_3G127810
3	8156599	snp	MODERATE	37	60	0.4027	0.2986	0.7568	0.2333	-0.5234	Csa_3G127820
3	8156782	snp	MODIFIER	62	57	0.3721	0.2782	0.7258	0.3509	-0.3749	Csa_3G127810
3	8157119	snp	MODIFIER	26	41	0.4203	0.3227	0.6923	0.122	-0.5704	Csa_3G127810
3	8157244	indel	LOW	41	49	0.3888	0.2997	0.6829	0.1633	-0.5197	Csa_3G127820
3	8157874	indel	MODIFIER	72	66	0.3535	0.2778	0.7778	0.3182	-0.4596	Csa_3G127810
3	8157967	snp	MODIFIER	59	69	0.3714	0.2768	0.8814	0.3623	-0.519	Csa_3G127810
3	8159181	snp	MODIFIER	41	62	0.3847	0.2962	0.561	0.0645	-0.4965	Csa_3G127820
3	8159223	indel	MODIFIER	40	59	0.3932	0.2941	0.725	0.1017	-0.6233	Csa_3G127820
3	8159821	snp	MODIFIER	37	45	0.3964	0.3027	0.5676	0.0444	-0.5231	Csa_3G127820
3	8160271	snp	MODIFIER	62	66	0.3583	0.2747	0.6774	0.2879	-0.3895	Csa_3G127820
3	8160444	snp	MODIFIER	59	60	0.3616	0.278	0.7797	0.3833	-0.3963	Csa_3G127820
3	8162635	snp	MODIFIER	48	60	0.3667	0.2792	0.7917	0.3833	-0.4083	Csa_3G127820
3	8162737	indel	MODIFIER	46	54	0.3905	0.2907	0.6522	0.2593	-0.3929	Csa_3G127820
3	8163450	snp	MODIFIER	70	69	0.353	0.2669	0.8	0.2754	-0.5246	Csa_3G127820
3	8163680	indel	MODIFIER	28	45	0.4167	0.319	0.5	0.0444	-0.4556	Csa_3G127820
3	8163933	snp	MODIFIER	61	60	0.3713	0.2874	0.7705	0.35	-0.4205	Csa_3G127820
3	8164143	snp	MODIFIER	66	70	0.3541	0.2758	0.7121	0.3	-0.4121	Csa_3G127820
3	8164980	snp	MODIFIER	36	27	0.4259	0.3241	0.7778	0.2963	-0.4815	Csa_3G127830
3	8165115	snp	MODIFIER	61	53	0.3712	0.2833	0.7705	0.3208	-0.4497	Csa_3G127830
3	8165318	snp	MODIFIER	61	50	0.3902	0.2869	0.7869	0.28	-0.5069	Csa_3G127830
3	8166020	snp	MODIFIER	28	52	0.4121	0.3214	0.5	0.0577	-0.4423	Csa_3G127830
3	8166798	snp	MODIFIER	47	58	0.3635	0.2832	0.6596	0.2586	-0.401	Csa_3G127830
3	8167238	indel	MODIFIER	33	51	0.3957	0.3048	0.5455	0.0784	-0.467	Csa_3G127830
3	8167389	snp	MODIFIER	42	45	0.3794	0.2952	0.7619	0.3556	-0.4063	Csa_3G127830
3	8168547	snp	MODIFIER	63	73	0.3696	0.2759	0.8095	0.3014	-0.5082	Csa_3G127830
3	8168671	snp	MODIFIER	47	56	0.3773	0.2846	0.8085	0.1786	-0.6299	Csa_3G127830
3	8169312	snp	MODIFIER	64	57	0.3679	0.2802	0.7656	0.2982	-0.4674	Csa_3G127830
3	8169941	snp	MODIFIER	56	55	0.3711	0.2808	0.8036	0.3636	-0.4399	Csa_3G127830
3	8170373	indel	MODIFIER	52	68	0.3699	0.2851	0.7885	0.3824	-0.4061	Csa_3G127830
3	8170422	snp	MODIFIER	48	58	0.3664	0.2874	0.8542	0.3793	-0.4749	Csa_3G127830
3	8170608	indel	MODIFIER	39	44	0.3829	0.2943	0.641	0.25	-0.391	Csa_3G127830
3	8170621	snp	MODIFIER	34	46	0.4003	0.3056	0.6765	0.2609	-0.4156	Csa_3G127830
3	8170731	snp	MODIFIER	42	53	0.3747	0.2942	0.7381	0.2642	-0.4739	Csa_3G127830
3	8170940	indel	MODIFIER	53	66	0.3799	0.2813	0.7358	0.3333	-0.4025	Csa_3G127830
3	8171434	snp	MODIFIER	58	73	0.371	0.2787	0.6552	0.2055	-0.4497	Csa_3G127830
3	8171977	snp	MODIFIER	29	49	0.4039	0.3146	0.5862	0.1429	-0.4433	Csa_3G127830
3	8172779	snp	MODERATE	72	49	0.3605	0.2781	0.7639	0.2653	-0.4986	Csa_3G127830
3	8173109	snp	MODIFIER	41	41	0.3902	0.3171	0.6098	0.1951	-0.4146	Csa_3G127830
3	8173205	snp	MODIFIER	51	53	0.3807	0.2878	0.7843	0.3208	-0.4636	Csa_3G127830
3	8173344	snp	MODIFIER	41	35	0.4174	0.3199	0.6829	0.2	-0.4829	Csa_3G127830
3	8178052	snp	MODIFIER	58	46	0.3808	0.2909	0.8276	0.3913	-0.4363	Csa_3G128830
3	8179202	snp	MODIFIER	52	37	0.395	0.3025	0.9231	0.3784	-0.5447	Csa_3G128830
3	8179447	snp	MODIFIER	68	59	0.3701	0.2809	0.7647	0.3729	-0.3918	Csa_3G128830
3	8180023	snp	MODIFIER	71	63	0.3619	0.2777	0.7465	0.3333	-0.4131	Csa_3G128830
3	8180313	snp	MODIFIER	55	38	0.3995	0.3024	0.9455	0.5263	-0.4191	Csa_3G128830
3	8180318	indel	MODIFIER	62	37	0.3701	0.2938	0.9516	0.5135	-0.4381	Csa_3G128830
3	8180884	indel	MODIFIER	59	52	0.3748	0.2842	0.8983	0.5192	-0.3791	Csa_3G128830
3	8180941	snp	MODIFIER	56	53	0.3767	0.2864	0.9107	0.4906	-0.4201	Csa_3G128830
3	8182055	indel	MODIFIER	63	39	0.3846	0.2955	0.873	0.4615	-0.4115	Csa_3G128830
3	8182109	snp	MODIFIER	53	35	0.393	0.3003	0.9057	0.4857	-0.4199	Csa_3G128830
3	8182453	snp	MODIFIER	51	51	0.3922	0.2941	0.6275	0.2353	-0.3922	Csa_3G128830
3	8182691	snp	LOW	62	55	0.3683	0.2836	0.6613	0.2364	-0.4249	Csa_3G128830
3	8183126	snp	LOW	51	38	0.3901	0.3044	0.7451	0.2632	-0.4819	Csa_3G128830
3	8185775	indel	MODIFIER	39	54	0.3818	0.2963	0.9487	0.4815	-0.4672	Csa_3G128840
3	8189165	snp	LOW	43	36	0.4012	0.3043	0.8372	0.3056	-0.5317	Csa_3G128840
3	8189248	indel	MODIFIER	70	58	0.3611	0.2724	0.7571	0.3621	-0.3951	Csa_3G128850
3	8191535	snp	MODIFIER	67	63	0.3644	0.2739	0.8209	0.3651	-0.4558	Csa_3G128850
3	8192952	snp	MODIFIER	65	60	0.3679	0.2897	0.8308	0.3667	-0.4641	Csa_3G128860
3	8193783	indel	MODIFIER	69	69	0.3768	0.2754	0.7391	0.2464	-0.4928	Csa_3G128850
3	8193859	snp	MODIFIER	58	66	0.3736	0.2806	0.7414	0.3485	-0.3929	Csa_3G128850
3	8193990	snp	MODIFIER	67	63	0.3644	0.2739	0.7164	0.2857	-0.4307	Csa_3G128860
3	8194670	snp	MODIFIER	72	47	0.3706	0.2863	0.9167	0.3404	-0.5762	Csa_3G128860
3	8194863	indel	MODIFIER	75	60	0.3633	0.2767	0.88	0.4667	-0.4133	Csa_3G128860
3	8194898	snp	MODIFIER	57	48	0.375	0.2906	0.8596	0.3958	-0.4638	Csa_3G128860
3	8194934	indel	MODIFIER	71	50	0.3679	0.2856	0.8451	0.42	-0.4251	Csa_3G128860
3	8194994	indel	MODIFIER	63	43	0.3813	0.2872	0.8889	0.4884	-0.4005	Csa_3G128860
3	8195606	snp	MODIFIER	59	60	0.3616	0.278	0.8305	0.2833	-0.5472	Csa_3G128840
3	8195756	snp	MODIFIER	71	38	0.3706	0.2898	0.9577	0.5263	-0.4314	Csa_3G128840
3	8196232	snp	MODIFIER	68	57	0.3697	0.2815	0.8088	0.1053	-0.7036	Csa_3G128850
3	8196384	indel	MODIFIER	70	64	0.3562	0.2759	0.7857	0.3906	-0.3951	Csa_3G128850
3	8197419	snp	MODIFIER	74	58	0.3616	0.2707	0.8378	0.4138	-0.424	Csa_3G128880
3	8197513	indel	MODIFIER	81	68	0.3455	0.2649	0.8642	0.4706	-0.3936	Csa_3G128880
3	8197553	snp	MODIFIER	71	57	0.3667	0.2795	0.8592	0.4912	-0.3679	Csa_3G128880
3	8197841	indel	MODIFIER	74	74	0.3514	0.2703	0.8378	0.3514	-0.4865	Csa_3G128880
3	8198865	snp	MODIFIER	48	33	0.3939	0.3125	0.9583	0.5455	-0.4129	Csa_3G128870
3	8199527	snp	MODERATE	46	39	0.3958	0.3049	0.8696	0.4615	-0.408	Csa_3G128870
3	8200313	snp	MODIFIER	64	43	0.3779	0.2922	0.7344	0.3256	-0.4088	Csa_3G128870
3	8201140	snp	MODIFIER	63	46	0.3765	0.2864	0.9206	0.4783	-0.4424	Csa_3G128870
3	8202188	indel	MODIFIER	62	57	0.3721	0.2782	0.7419	0.2807	-0.4612	Csa_3G128870
3	8202658	snp	MODIFIER	58	48	0.3664	0.2874	0.8448	0.2917	-0.5532	Csa_3G128870
3	8203503	snp	LOW	74	63	0.3518	0.2724	0.7973	0.2857	-0.5116	Csa_3G128880
3	8203619	indel	MODIFIER	51	53	0.3807	0.2878	0.8039	0.2264	-0.5775	Csa_3G128870
3	8204099	snp	MODERATE	52	56	0.3709	0.283	0.75	0.2143	-0.5357	Csa_3G128880
3	8204985	snp	MODIFIER	49	57	0.381	0.2875	0.6735	0.2456	-0.4279	Csa_3G128880
3	8205530	snp	MODIFIER	39	51	0.3922	0.3002	0.641	0.2353	-0.4057	Csa_3G128890
3	8206345	snp	MODIFIER	55	50	0.3909	0.2873	0.7636	0.28	-0.4836	Csa_3G128880
3	8206771	snp	LOW	45	55	0.3899	0.2909	0.6889	0.1818	-0.5071	Csa_3G128890
3	8207387	snp	MODIFIER	62	58	0.366	0.2831	0.8548	0.2586	-0.5962	Csa_3G128880
3	8207424	snp	MODIFIER	66	61	0.3579	0.2757	0.803	0.2951	-0.5079	Csa_3G128880
3	8207820	snp	MODIFIER	35	37	0.3915	0.3089	0.6571	0.0541	-0.6031	Csa_3G128880
3	8208161	snp	MODIFIER	57	56	0.3634	0.291	0.7368	0.3036	-0.4333	Csa_3G128880
3	8210280	indel	MODIFIER	56	68	0.3624	0.2899	0.8393	0.3676	-0.4716	Csa_3G128905
3	8210342	snp	MODIFIER	46	74	0.366	0.2826	0.8696	0.4054	-0.4642	Csa_3G128905
3	8210553	snp	MODIFIER	43	61	0.374	0.2878	0.8837	0.4918	-0.3919	Csa_3G128905
3	8213056	snp	LOW	53	55	0.3695	0.2806	0.717	0.3455	-0.3715	Csa_3G128900
3	8213216	indel	MODIFIER	46	53	0.3938	0.2966	0.6957	0.283	-0.4126	Csa_3G128900
3	8213329	indel	MODIFIER	47	61	0.3627	0.2808	0.8298	0.2787	-0.5511	Csa_3G128900
3	8213364	snp	MODIFIER	39	50	0.3892	0.2949	0.7692	0.26	-0.5092	Csa_3G128900
3	8216237	snp	MODIFIER	36	39	0.4167	0.3141	0.5833	0.1026	-0.4808	Csa_3G128900
3	8216241	indel	MODIFIER	30	37	0.4108	0.3198	0.5333	0.027	-0.5063	Csa_3G128900
3	8216737	snp	MODIFIER	59	51	0.3679	0.2822	0.7458	0.3333	-0.4124	Csa_3G128900
3	8216918	snp	MODIFIER	45	45	0.4	0.3111	0.5778	0.1333	-0.4444	Csa_3G128900
3	8216935	snp	MODIFIER	37	50	0.3897	0.2968	0.5946	0.16	-0.4346	Csa_3G128900
3	8218350	snp	MODIFIER	46	57	0.3883	0.2929	0.587	0.1754	-0.4115	Csa_3G128910
3	8218538	snp	MODIFIER	30	45	0.4	0.3222	0.6333	0.0889	-0.5444	Csa_3G128910
3	8219480	indel	MODIFIER	42	61	0.3759	0.2896	0.6667	0.2787	-0.388	Csa_3G128910
3	8220251	snp	MODIFIER	60	47	0.3642	0.2901	0.7167	0.3404	-0.3762	Csa_3G128910
3	8220447	snp	LOW	57	50	0.3667	0.2867	0.7544	0.32	-0.4344	Csa_3G128910
3	8221976	snp	MODIFIER	43	43	0.3953	0.3023	0.7674	0.186	-0.5814	Csa_3G128915
3	8222209	snp	MODERATE	48	50	0.3833	0.29	0.7917	0.3	-0.4917	Csa_3G128910
3	8222674	snp	MODIFIER	40	40	0.4	0.3	0.5	0.1	-0.4	Csa_3G128910
3	8222781	snp	MODIFIER	31	39	0.4086	0.3193	0.5806	0.0769	-0.5037	Csa_3G128910
3	8226301	snp	MODIFIER	29	39	0.4156	0.3139	0.6552	0.2051	-0.45	Csa_3G128915
3	8226504	snp	MODIFIER	31	34	0.4184	0.3188	0.6774	0.2353	-0.4421	Csa_3G128915
3	8226509	snp	MODIFIER	32	40	0.4125	0.3187	0.6875	0.2	-0.4875	Csa_3G128915
3	8227529	snp	MODIFIER	61	77	0.3453	0.2723	0.7705	0.3117	-0.4588	Csa_3G128915
3	8227671	snp	MODIFIER	88	87	0.3484	0.2678	0.8295	0.3908	-0.4387	Csa_3G128915
3	8227824	indel	MODIFIER	72	95	0.3412	0.2604	0.8472	0.3895	-0.4577	Csa_3G128915
3	8227936	snp	MODIFIER	73	83	0.3542	0.267	0.8767	0.4096	-0.4671	Csa_3G128915
3	8229080	indel	MODIFIER	20	44	0.4318	0.3364	0.85	0.3182	-0.5318	Csa_3G128930
3	8229891	snp	MODIFIER	37	33	0.3997	0.3153	0.8108	0.3939	-0.4169	Csa_3G128930
3	8230915	snp	MODERATE	34	35	0.4193	0.3067	0.8529	0.3714	-0.4815	Csa_3G128930
3	8231618	snp	MODIFIER	36	26	0.4252	0.3269	0.8889	0.4231	-0.4658	Csa_3G128940
3	8231805	snp	MODIFIER	43	49	0.383	0.2895	0.7907	0.1633	-0.6274	Csa_3G128940
3	8232155	snp	MODIFIER	82	68	0.3472	0.2687	0.7439	0.3235	-0.4204	Csa_3G128940
3	8234612	snp	LOW	47	52	0.3834	0.2962	0.6809	0.2692	-0.4116	Csa_3G128950
3	8240381	snp	MODIFIER	52	61	0.3701	0.2825	0.7308	0.2787	-0.4521	Csa_3G128960
3	8244426	snp	MODIFIER	8	12	0.625	0.5	0.875	0.1667	-0.7083	Csa_3G128960
3	8245598	snp	MODIFIER	63	52	0.3773	0.2854	0.8095	0.2692	-0.5403	Csa_3G128970
3	8260223	snp	MODIFIER	85	55	0.3476	0.2695	0.7412	0.3636	-0.3775	Csa_3G129470
3	8264270	snp	MODIFIER	58	68	0.3641	0.2819	0.6724	0.2353	-0.4371	Csa_3G129480
3	8265773	snp	LOW	42	53	0.3747	0.2942	0.8333	0.4151	-0.4182	Csa_3G129490
3	8279568	snp	MODIFIER	42	45	0.3794	0.2952	0.6667	0.2	-0.4667	Csa_3G129520
3	8282111	snp	MODIFIER	77	63	0.3521	0.2684	0.7013	0.2222	-0.4791	Csa_3G129540
3	8296540	snp	LOW	37	43	0.4004	0.3074	0.7297	0.2558	-0.4739	Csa_3G129560
3	8299326	snp	MODIFIER	18	35	0.4651	0.3524	0.6111	0.0857	-0.5254	Csa_3G129560
3	8299553	snp	MODIFIER	44	64	0.3608	0.2841	0.75	0.3281	-0.4219	Csa_3G129580
3	8300185	snp	MODIFIER	67	49	0.3695	0.2824	0.7761	0.2857	-0.4904	Csa_3G129560
3	8300479	indel	MODIFIER	52	67	0.3639	0.2827	0.7308	0.209	-0.5218	Csa_3G129560
3	8300641	snp	MODIFIER	67	83	0.3544	0.2746	0.7612	0.3253	-0.4359	Csa_3G129560
3	8300979	snp	MODIFIER	39	51	0.3922	0.3002	0.5897	0.1961	-0.3937	Csa_3G129560
3	8301449	indel	LOW	35	50	0.3914	0.3143	0.6571	0.24	-0.4171	Csa_3G129580
3	8301451	snp	LOW	35	48	0.4018	0.306	0.6571	0.25	-0.4071	Csa_3G129580
3	8301677	snp	MODIFIER	50	48	0.3833	0.29	0.82	0.2708	-0.5492	Csa_3G129560
3	8301846	snp	MODIFIER	56	45	0.3718	0.2913	0.7321	0.2222	-0.5099	Csa_3G129560
3	8302093	indel	MODIFIER	65	67	0.3653	0.2762	0.7077	0.2687	-0.439	Csa_3G129560
3	8302951	snp	MODIFIER	37	49	0.3828	0.2945	0.8649	0.2857	-0.5792	Csa_3G129560
3	8303416	snp	MODIFIER	42	49	0.3912	0.2993	0.6429	0.2245	-0.4184	Csa_3G129590
3	8303593	snp	MODIFIER	65	46	0.3726	0.2856	0.8769	0.3913	-0.4856	Csa_3G129590
3	8304222	snp	MODIFIER	25	34	0.4365	0.3376	0.8	0.2941	-0.5059	Csa_3G129590
3	8304234	snp	MODIFIER	35	31	0.4166	0.3235	0.8571	0.2581	-0.5991	Csa_3G129590
3	8304622	snp	MODIFIER	68	73	0.3584	0.2752	0.7794	0.3151	-0.4643	Csa_3G129580
3	8304625	snp	MODIFIER	69	69	0.3768	0.2754	0.7971	0.3188	-0.4783	Csa_3G129580
3	8304784	snp	LOW	57	72	0.364	0.2741	0.807	0.3611	-0.4459	Csa_3G129590
3	8306587	snp	MODIFIER	67	44	0.3762	0.2931	0.8657	0.4091	-0.4566	Csa_3G129580
3	8307599	snp	MODIFIER	57	75	0.3635	0.273	0.7544	0.3067	-0.4477	Csa_3G129590
3	8308605	snp	MODERATE	44	62	0.3849	0.2889	0.8409	0.2903	-0.5506	Csa_3G129600
3	8312646	indel	MODIFIER	39	42	0.3938	0.3059	0.6154	0.0476	-0.5678	Csa_3G129600
3	8312648	snp	MODIFIER	34	43	0.4097	0.3092	0.5588	0.1163	-0.4425	Csa_3G129600
3	8312692	snp	MODIFIER	24	33	0.428	0.3295	0.6667	0.0909	-0.5758	Csa_3G129600
3	8313957	snp	MODIFIER	67	63	0.3644	0.2739	0.791	0.3175	-0.4736	Csa_3G129610
3	8315275	indel	MODIFIER	63	76	0.3482	0.2815	0.873	0.2763	-0.5967	Csa_3G129600
3	8315468	snp	LOW	51	52	0.3801	0.2821	0.7843	0.2885	-0.4959	Csa_3G129610
3	8315762	snp	LOW	58	58	0.3621	0.2759	0.7586	0.2069	-0.5517	Csa_3G129610
3	8316068	snp	MODIFIER	47	55	0.3721	0.2928	0.7872	0.3273	-0.46	Csa_3G129600
3	8316412	snp	MODIFIER	66	66	0.3636	0.2727	0.8333	0.2576	-0.5758	Csa_3G129600
3	8316551	indel	MODIFIER	64	58	0.3712	0.2812	0.7031	0.2586	-0.4445	Csa_3G129600
3	8319238	snp	MODIFIER	80	53	0.3547	0.2729	0.9	0.3396	-0.5604	Csa_3G129610
3	8319700	indel	MODIFIER	71	51	0.3543	0.2717	0.831	0.3725	-0.4584	Csa_3G129610
3	8322684	snp	LOW	70	65	0.3495	0.2714	0.7143	0.3385	-0.3758	Csa_3G129620
3	8325027	snp	LOW	72	59	0.3616	0.2799	0.7639	0.339	-0.4249	Csa_3G129630
3	8325395	snp	MODIFIER	54	50	0.3681	0.2815	0.7593	0.3	-0.4593	Csa_3G129620
3	8326159	snp	MODERATE	55	49	0.3781	0.2917	0.8364	0.2653	-0.5711	Csa_3G129630
3	8326915	snp	MODERATE	80	63	0.3609	0.2714	0.75	0.2857	-0.4643	Csa_3G129630
3	8327622	snp	MODIFIER	43	43	0.3953	0.3023	0.7442	0.3256	-0.4186	Csa_3G129620
3	8327964	snp	MODIFIER	30	47	0.4113	0.3206	0.6	0.1064	-0.4936	Csa_3G129640
3	8328418	snp	MODIFIER	28	55	0.4071	0.3149	0.7143	0.1636	-0.5506	Csa_3G129640
3	8328900	indel	MODIFIER	40	57	0.3969	0.3066	0.6	0.1754	-0.4246	Csa_3G129640
3	8328905	indel	MODIFIER	40	61	0.3885	0.2963	0.6	0.1639	-0.4361	Csa_3G129640
3	8329935	snp	MODIFIER	47	57	0.3826	0.29	0.8723	0.4386	-0.4337	Csa_3G129640
3	8330080	snp	MODIFIER	68	72	0.3529	0.2712	0.7647	0.2778	-0.4869	Csa_3G129640
3	8330264	snp	MODIFIER	66	68	0.3578	0.2732	0.803	0.2794	-0.5236	Csa_3G129640
3	8330435	indel	MODIFIER	53	84	0.3578	0.2754	0.6415	0.2738	-0.3677	Csa_3G129640
3	8331060	snp	MODIFIER	26	56	0.4176	0.3173	0.4615	0.0179	-0.4437	Csa_3G129640
3	8331099	indel	MODIFIER	45	65	0.3761	0.2855	0.6	0.0615	-0.5385	Csa_3G129640
3	8331393	snp	MODIFIER	56	56	0.375	0.2857	0.8036	0.3214	-0.4821	Csa_3G129640
3	8332313	snp	MODIFIER	52	47	0.3834	0.2962	0.75	0.3617	-0.3883	Csa_3G129640
3	8332769	indel	MODIFIER	62	65	0.3682	0.2883	0.7742	0.3692	-0.405	Csa_3G129640
3	8333143	snp	LOW	35	49	0.4041	0.3061	0.5714	0.102	-0.4694	Csa_3G129650
3	8333535	snp	MODIFIER	27	48	0.4028	0.3171	0.4444	0.0208	-0.4236	Csa_3G129650
3	8333800	snp	MODIFIER	45	52	0.3799	0.2923	0.8222	0.3462	-0.4761	Csa_3G129650
3	8333925	snp	MODIFIER	44	47	0.3839	0.2945	0.6818	0.1915	-0.4903	Csa_3G129650
3	8334172	snp	MODIFIER	41	48	0.3913	0.3008	0.6829	0.2292	-0.4538	Csa_3G129650
3	8334379	snp	MODIFIER	40	53	0.3792	0.2976	0.675	0.2264	-0.4486	Csa_3G129650
3	8335022	snp	MODIFIER	36	51	0.3938	0.3007	0.6111	0.2157	-0.3954	Csa_3G129650
3	8335456	snp	LOW	28	39	0.4066	0.3297	0.5357	0.0513	-0.4844	Csa_3G129660
3	8336344	snp	MODIFIER	49	62	0.367	0.2864	0.8163	0.2097	-0.6066	Csa_3G129650
3	8336361	snp	MODIFIER	40	61	0.3885	0.2963	0.775	0.2295	-0.5455	Csa_3G129650
3	8339192	snp	MODIFIER	68	58	0.3641	0.2819	0.8676	0.3103	-0.5573	Csa_3G129660
3	8344091	snp	MODIFIER	46	48	0.3804	0.2944	0.8043	0.25	-0.5543	Csa_3G129670
3	8359838	snp	MODIFIER	81	71	0.3412	0.2667	0.7901	0.3521	-0.438	Csa_3G129690
3	8364626	snp	MODIFIER	55	52	0.3853	0.2923	0.7636	0.2308	-0.5329	Csa_3G129690
3	8365352	snp	MODIFIER	75	68	0.3578	0.271	0.72	0.3088	-0.4112	Csa_3G129690
3	8365480	snp	MODIFIER	66	71	0.3557	0.2776	0.697	0.2958	-0.4012	Csa_3G129690
3	8366724	snp	MODIFIER	78	74	0.351	0.2734	0.7179	0.2297	-0.4882	Csa_3G129690
3	8372221	snp	MODIFIER	76	63	0.3482	0.2815	0.8158	0.381	-0.4348	Csa_3G129700
3	8372348	indel	MODIFIER	72	73	0.3522	0.2681	0.7083	0.3425	-0.3659	Csa_3G129700
3	8374858	indel	MODIFIER	69	77	0.3565	0.2786	0.6667	0.2727	-0.3939	Csa_3G129700
3	8376119	snp	MODIFIER	76	54	0.3538	0.2749	0.6711	0.2963	-0.3748	Csa_3G129710
3	8389509	snp	MODIFIER	51	70	0.372	0.2846	0.6667	0.2714	-0.3952	Csa_3G129750
3	8389763	snp	MODIFIER	68	66	0.3578	0.2732	0.75	0.197	-0.553	Csa_3G129750
3	8390229	snp	MODIFIER	26	55	0.4196	0.3245	0.6923	0.1273	-0.565	Csa_3G129750
3	8390738	snp	MODIFIER	50	53	0.3872	0.2981	0.56	0.1698	-0.3902	Csa_3G129750
3	8390891	snp	MODIFIER	36	55	0.3864	0.2975	0.5278	0.1273	-0.4005	Csa_3G129750
3	8391113	snp	MODERATE	60	67	0.3522	0.2786	0.7	0.3284	-0.3716	Csa_3G129740
3	8391550	indel	MODIFIER	57	73	0.3636	0.2733	0.5965	0.137	-0.4595	Csa_3G129750
3	8391570	snp	MODIFIER	62	73	0.3575	0.2777	0.6613	0.2603	-0.401	Csa_3G129750
3	8391962	snp	MODIFIER	84	86	0.3411	0.2677	0.8333	0.3837	-0.4496	Csa_3G129740
3	8392274	indel	MODIFIER	40	50	0.395	0.3	0.75	0.24	-0.51	Csa_3G129740
3	8393347	snp	MODIFIER	30	48	0.4042	0.3208	0.7	0.1042	-0.5958	Csa_3G129740
3	8393676	indel	MODIFIER	25	26	0.4477	0.3354	0.68	0.1154	-0.5646	Csa_3G129740
3	8393855	snp	MODIFIER	27	46	0.4082	0.3164	0.6296	0.1739	-0.4557	Csa_3G129740
3	8393859	indel	MODIFIER	29	44	0.4177	0.3252	0.6207	0.1136	-0.5071	Csa_3G129740
3	8394474	indel	MODIFIER	14	33	0.4827	0.3701	0.5	0	-0.5	Csa_3G129740
3	8395115	indel	MODIFIER	35	47	0.4085	0.3094	0.5714	0.0426	-0.5289	Csa_3G129740
3	8395143	snp	MODIFIER	51	46	0.3798	0.2928	0.6667	0.1304	-0.5362	Csa_3G129740
3	8395595	snp	MODIFIER	62	62	0.371	0.2742	0.7903	0.2097	-0.5806	Csa_3G129750
3	8395600	indel	MODIFIER	65	64	0.3644	0.2856	0.6308	0.0781	-0.5526	Csa_3G129750
3	8396133	snp	MODIFIER	34	52	0.3971	0.31	0.6176	0.2115	-0.4061	Csa_3G129750
3	8396624	snp	MODIFIER	58	63	0.3681	0.2729	0.7586	0.3175	-0.4412	Csa_3G129750
3	8396835	snp	MODIFIER	27	34	0.4314	0.3214	0.5556	0.1176	-0.4379	Csa_3G129760
3	8397742	snp	MODIFIER	41	57	0.3817	0.294	0.7561	0.2807	-0.4754	Csa_3G129750
3	8397827	snp	MODIFIER	43	58	0.3865	0.2899	0.6744	0.2414	-0.433	Csa_3G129750
3	8398394	snp	MODERATE	60	67	0.3522	0.2786	0.7	0.3284	-0.3716	Csa_3G129760
3	8398972	snp	MODIFIER	45	52	0.3799	0.2923	0.7556	0.2885	-0.4671	Csa_3G129750
3	8399299	snp	MODIFIER	44	54	0.3796	0.2929	0.7045	0.2407	-0.4638	Csa_3G129750
3	8399409	snp	MODIFIER	33	56	0.3934	0.3025	0.6667	0.2321	-0.4345	Csa_3G129750
3	8399738	snp	MODIFIER	74	68	0.3617	0.2699	0.7568	0.2647	-0.4921	Csa_3G129750
3	8400065	snp	MODIFIER	53	52	0.3716	0.2779	0.6604	0.2692	-0.3911	Csa_3G129750
3	8400204	indel	MODIFIER	30	43	0.4209	0.3147	0.6	0.1395	-0.4605	Csa_3G129750
3	8400300	snp	MODIFIER	23	59	0.4171	0.3228	0.5217	0.1017	-0.42	Csa_3G129750
3	8400759	snp	MODIFIER	44	68	0.3757	0.2914	0.7727	0.3529	-0.4198	Csa_3G129750
3	8401230	snp	MODIFIER	55	55	0.3818	0.2909	0.7636	0.3636	-0.4	Csa_3G129760
3	8401448	snp	MODIFIER	39	57	0.3846	0.2915	0.7692	0.3158	-0.4534	Csa_3G129760
3	8408494	snp	MODIFIER	99	72	0.3346	0.2601	0.7374	0.4028	-0.3346	Csa_3G130260
3	8439315	snp	MODIFIER	67	69	0.3545	0.2795	0.7612	0.3188	-0.4424	Csa_3G130320
3	8440374	snp	MODIFIER	62	41	0.3847	0.2962	0.8871	0.3171	-0.57	Csa_3G130310
3	8440823	snp	MODIFIER	51	58	0.3611	0.2826	0.8039	0.3966	-0.4074	Csa_3G130310
3	8440967	snp	MODIFIER	47	60	0.3642	0.2901	0.8298	0.2833	-0.5465	Csa_3G130310
3	8441659	snp	LOW	48	55	0.3864	0.2951	0.8125	0.4182	-0.3943	Csa_3G130320
3	8441902	snp	MODIFIER	50	52	0.3738	0.2946	0.94	0.4231	-0.5169	Csa_3G130310
3	8442624	snp	MODIFIER	67	46	0.3754	0.294	0.8358	0.4565	-0.3793	Csa_3G130320
3	8442919	snp	MODIFIER	68	56	0.3624	0.2899	0.7941	0.3393	-0.4548	Csa_3G130330
3	8443326	snp	MODIFIER	78	66	0.3485	0.2646	0.8205	0.4394	-0.3811	Csa_3G130320
3	8443464	snp	MODIFIER	75	67	0.3548	0.277	0.7733	0.2687	-0.5047	Csa_3G130320
3	8443899	snp	MODIFIER	53	65	0.38	0.2911	0.8868	0.3538	-0.5329	Csa_3G130320
3	8444279	snp	MODIFIER	42	31	0.4086	0.3203	0.881	0.3871	-0.4939	Csa_3G130320
3	8444308	indel	MODIFIER	49	41	0.3888	0.2997	0.8367	0.3171	-0.5197	Csa_3G130320
3	8444550	snp	MODIFIER	51	32	0.3971	0.3076	0.9608	0.5625	-0.3983	Csa_3G130320
3	8444895	indel	MODIFIER	76	53	0.3635	0.2823	0.8026	0.4151	-0.3875	Csa_3G130320
3	8445052	snp	MODIFIER	48	40	0.3833	0.3	0.9375	0.45	-0.4875	Csa_3G130320
3	8445057	indel	MODIFIER	53	40	0.3792	0.2976	0.9623	0.475	-0.4873	Csa_3G130320
3	8448124	indel	MODIFIER	56	67	0.3651	0.2814	0.9107	0.5373	-0.3734	Csa_3G130330
3	8449356	snp	MODIFIER	54	60	0.3778	0.2833	0.7593	0.3667	-0.3926	Csa_3G130330
3	8468746	snp	MODIFIER	55	61	0.3666	0.2814	0.8182	0.3279	-0.4903	Csa_3G130350
3	8469616	snp	MODIFIER	33	56	0.3934	0.3025	0.7879	0.3571	-0.4307	Csa_3G130340
3	8469901	snp	MODIFIER	72	47	0.3706	0.2863	0.9028	0.5319	-0.3709	Csa_3G130340
3	8470024	snp	MODIFIER	93	65	0.359	0.2728	0.8602	0.4769	-0.3833	Csa_3G130340
3	8470303	snp	MODIFIER	62	30	0.3946	0.2978	0.9839	0.5667	-0.4172	Csa_3G130340
3	8473005	snp	MODIFIER	35	65	0.378	0.2923	0.6857	0.2	-0.4857	Csa_3G130340
3	8473917	indel	MODIFIER	50	64	0.3787	0.2869	0.7	0.2656	-0.4344	Csa_3G130340
3	8474312	snp	MODIFIER	57	59	0.364	0.2756	0.807	0.322	-0.485	Csa_3G130850
3	8474444	snp	MODIFIER	34	57	0.3906	0.3024	0.7353	0.1754	-0.5599	Csa_3G130850
3	8474713	snp	MODIFIER	27	46	0.4082	0.3164	0.5926	0.1087	-0.4839	Csa_3G130850
3	8474834	indel	MODIFIER	26	54	0.4174	0.3234	0.5769	0.0556	-0.5214	Csa_3G130850
3	8474861	snp	MODIFIER	46	59	0.3784	0.2937	0.6522	0.1864	-0.4657	Csa_3G130850
3	8475037	snp	MODIFIER	18	49	0.4546	0.3458	0.5556	0.0816	-0.4739	Csa_3G130860
3	8476396	indel	HIGH	47	51	0.3817	0.2904	0.7234	0.3137	-0.4097	Csa_3G130850
3	8477591	snp	MODIFIER	46	53	0.3938	0.2966	0.6522	0.2453	-0.4069	Csa_3G130850
3	8477835	snp	MODIFIER	36	50	0.3989	0.3067	0.6389	0.12	-0.5189	Csa_3G130850
3	8477902	snp	MODIFIER	45	51	0.383	0.2993	0.6444	0.1569	-0.4876	Csa_3G130850
3	8478113	indel	MODIFIER	41	48	0.3913	0.3008	0.5122	0.0833	-0.4289	Csa_3G130850
3	8478348	indel	MODIFIER	56	53	0.3767	0.2864	0.5893	0.2075	-0.3817	Csa_3G130850
3	8478448	snp	MODIFIER	44	46	0.3794	0.2974	0.75	0.1739	-0.5761	Csa_3G130850
3	8478627	snp	MODIFIER	33	58	0.3866	0.3004	0.5152	0.1034	-0.4117	Csa_3G130850
3	8483920	snp	MODERATE	16	16	0.5	0.375	0.75	0.25	-0.5	Csa_3G130870
3	8486609	snp	MODIFIER	65	77	0.3489	0.2729	0.7231	0.2468	-0.4763	Csa_3G130880
3	8490744	snp	MODIFIER	61	65	0.3574	0.2731	0.8033	0.3692	-0.434	Csa_3G130880
3	8494629	snp	MODIFIER	73	66	0.3501	0.268	0.7397	0.1667	-0.5731	Csa_3G130880
3	8495431	snp	HIGH	55	65	0.358	0.2755	0.7818	0.3231	-0.4587	Csa_3G130900
3	8495652	snp	MODERATE	52	58	0.3786	0.2898	0.7885	0.2759	-0.5126	Csa_3G130900
3	8496231	snp	MODIFIER	30	52	0.4115	0.3077	0.9333	0.3462	-0.5872	Csa_3G130890
3	8496369	snp	MODIFIER	40	35	0.3929	0.3036	0.875	0.4	-0.475	Csa_3G130890
3	8497921	snp	MODIFIER	50	60	0.3833	0.2933	0.84	0.45	-0.39	Csa_3G130890
3	8498157	snp	MODIFIER	50	44	0.3818	0.2964	0.78	0.3409	-0.4391	Csa_3G130890
3	8499753	snp	MODIFIER	38	41	0.3954	0.3068	0.6842	0.1707	-0.5135	Csa_3G130900
3	8499803	indel	MODIFIER	34	55	0.3925	0.3016	0.4118	0	-0.4118	Csa_3G130900
3	8502265	snp	MODIFIER	40	62	0.379	0.2952	0.825	0.2903	-0.5347	Csa_3G130900
3	8514082	snp	MODIFIER	62	68	0.3714	0.2775	0.7581	0.2794	-0.4787	Csa_3G131900
3	8515043	snp	MODIFIER	63	73	0.3696	0.2759	0.873	0.3014	-0.5716	Csa_3G131900
3	8518106	snp	MODIFIER	58	62	0.366	0.2831	0.8448	0.4032	-0.4416	Csa_3G131930
3	8518961	snp	MODIFIER	78	89	0.3473	0.2638	0.7821	0.3483	-0.4337	Csa_3G131920
3	8519060	indel	MODIFIER	62	76	0.3455	0.2678	0.7742	0.4211	-0.3531	Csa_3G131920
3	8519322	indel	MODIFIER	58	44	0.384	0.2923	0.8793	0.3864	-0.4929	Csa_3G131920
3	8520161	snp	MODIFIER	74	64	0.3568	0.2766	0.8378	0.375	-0.4628	Csa_3G131920
3	8520972	snp	MODIFIER	54	64	0.3611	0.2772	0.8148	0.3125	-0.5023	Csa_3G131920
3	8521445	snp	LOW	83	46	0.3656	0.2808	0.8795	0.4565	-0.423	Csa_3G131930
3	8521544	snp	MODIFIER	66	56	0.3701	0.2808	0.8182	0.375	-0.4432	Csa_3G131920
3	8521692	snp	MODIFIER	61	28	0.4057	0.3179	0.8852	0.4286	-0.4567	Csa_3G131920
3	8535789	snp	MODIFIER	67	58	0.3693	0.282	0.806	0.431	-0.3749	Csa_3G131940
3	8538918	snp	MODIFIER	80	60	0.3583	0.2792	0.75	0.3833	-0.3667	Csa_3G131950
3	8574482	snp	MODIFIER	61	73	0.3598	0.2751	0.7869	0.3973	-0.3896	Csa_3G131990
3	8582732	snp	MODIFIER	55	54	0.3751	0.2855	0.8	0.3333	-0.4667	Csa_3G131990
3	8583382	snp	MODIFIER	20	43	0.4442	0.3349	0.55	0.0465	-0.5035	Csa_3G131990
3	8584058	snp	LOW	50	44	0.3818	0.2964	0.7	0.2727	-0.4273	Csa_3G132000
3	8584139	snp	MODERATE	40	47	0.3957	0.2995	0.75	0.2979	-0.4521	Csa_3G132000
3	8584487	snp	MODIFIER	28	36	0.4246	0.3294	0.6429	0.1111	-0.5317	Csa_3G131990
3	8586249	snp	MODIFIER	78	78	0.3462	0.2692	0.7949	0.359	-0.4359	Csa_3G132000
3	8588584	snp	MODIFIER	77	73	0.3553	0.2708	0.7662	0.3562	-0.4101	Csa_3G132000
3	8590784	snp	MODIFIER	63	74	0.3518	0.2724	0.873	0.3108	-0.5622	Csa_3G132000
3	8595742	snp	MODIFIER	33	42	0.3918	0.303	0.5758	0.119	-0.4567	Csa_3G132010
3	8596651	snp	MODIFIER	53	67	0.3658	0.2833	0.7925	0.3433	-0.4492	Csa_3G132010
3	8598321	snp	MODIFIER	91	73	0.3524	0.2731	0.7582	0.3425	-0.4158	Csa_3G132010
3	8599774	snp	MODIFIER	61	44	0.3703	0.291	0.8033	0.3864	-0.4169	Csa_3G132010
3	8614041	indel	HIGH	62	48	0.3743	0.293	0.8387	0.3958	-0.4429	Csa_3G132540
3	8635873	snp	MODIFIER	67	59	0.3537	0.279	0.7313	0.3559	-0.3754	Csa_3G132560
3	8636360	snp	MODIFIER	56	71	0.3526	0.2757	0.7857	0.3944	-0.3913	Csa_3G132560
3	8638674	snp	MODIFIER	73	75	0.3613	0.2738	0.8493	0.3867	-0.4626	Csa_3G132570
3	8639849	snp	LOW	72	42	0.377	0.2857	0.8333	0.3571	-0.4762	Csa_3G132580
3	8641426	snp	MODIFIER	64	34	0.3897	0.3033	0.9844	0.5882	-0.3961	Csa_3G132570
3	8644384	snp	MODIFIER	62	53	0.3621	0.2812	0.9032	0.2264	-0.6768	Csa_3G132580
3	8646050	snp	MODERATE	50	47	0.3809	0.2983	0.9	0.3617	-0.5383	Csa_3G132590
3	8691829	snp	MODIFIER	49	40	0.3781	0.2985	0.8367	0.45	-0.3867	Csa_3G133160
3	8692794	snp	MODIFIER	61	58	0.3609	0.2781	0.6721	0.3103	-0.3618	Csa_3G133160
3	8692881	snp	MODIFIER	51	54	0.3693	0.293	0.7059	0.2407	-0.4651	Csa_3G133160
3	8697977	snp	MODIFIER	62	58	0.366	0.2831	0.8226	0.431	-0.3915	Csa_3G133170
