# Supplementary material for: Identification of a major QTL, Parth6.1 associated with parthenocarpic fruit development in slicing cucumber genotype, Pusa Parthenocarpic Cucumber-6
Source: Front Plant Sci. 2022 Dec 14;13:1064556. doi: 10.3389/fpls.2022.1064556 (PMC9795203; doi:10.3389/fpls.2022.1064556)
Supplement: Supplementary File 1 — Identified QTL regions in chromosome 3 and 6 through QTL-seq. [file DataSheet_2.zip › Table 4.XLSX]

## Sheet: gene_list_3
Chromosome	source	feature	start	end	strand	gene_id	Description
3	ena	gene	7006203	7007553	+	Csa_3G120500	hypothetical protein
3	ena	gene	7009926	7010665	+	Csa_3G120510	hypothetical protein
3	ena	gene	7015271	7019469	+	Csa_3G121010	hypothetical protein
3	Ensembl_Plants	gene	7020856	7021004	-	ENSRNA049990015	#N/A
3	ena	gene	7022825	7025269	-	Csa_3G121020	hypothetical protein
3	ena	gene	7025268	7025534	+	Csa_3G121030	hypothetical protein
3	ena	gene	7028834	7030079	+	Csa_3G121040	hypothetical protein
3	ena	gene	7028903	7029913	-	Csa_3G121045	hypothetical protein
3	ena	gene	7033359	7037298	+	Csa_3G121050	hypothetical protein
3	ena	gene	7037975	7038675	+	Csa_3G121060	Probable WRKY transcription factor 43
3	ena	gene	7040686	7041666	+	Csa_3G121560	LSR3 [Source:Projected from Arabidopsis thaliana
3	ena	gene	7042599	7043391	-	Csa_3G121570	hypothetical protein
3	ena	gene	7044551	7046290	-	Csa_3G121580	hypothetical protein
3	ena	gene	7056624	7067480	-	Csa_3G121590	Exocyst complex component SEC10a [Source:Projected
3	ena	gene	7070420	7071491	-	Csa_3G121600	hypothetical protein
3	ena	gene	7076895	7079669	+	Csa_3G121610	hypothetical protein
3	ena	gene	7082774	7087599	+	Csa_3G121620	C-terminal binding protein AN [Source:Projected from
3	ena	gene	7088311	7088601	-	Csa_3G121630	hypothetical protein
3	ena	gene	7090037	7095045	+	Csa_3G121640	hypothetical protein
3	ena	gene	7095422	7102311	-	Csa_3G121650	hypothetical protein
3	ena	gene	7104477	7106857	+	Csa_3G121660	50S ribosomal protein L5, chloroplastic
3	ena	gene	7106821	7107095	-	Csa_3G121670	hypothetical protein
3	ena	gene	7109752	7115948	+	Csa_3G121680	hypothetical protein
3	ena	gene	7121731	7123972	+	Csa_3G121690	hypothetical protein
3	ena	gene	7124676	7125530	+	Csa_3G121700	hypothetical protein
3	ena	gene	7126765	7129383	+	Csa_3G121710	hypothetical protein
3	ena	gene	7129536	7133966	-	Csa_3G121720	hypothetical protein
3	ena	gene	7135727	7137670	-	Csa_3G121730	hypothetical protein
3	ena	gene	7136471	7136794	+	Csa_3G121735	hypothetical protein
3	ena	gene	7138674	7141419	-	Csa_3G121740	hypothetical protein
3	ena	gene	7144240	7145111	+	Csa_3G121750	Zinc finger protein
3	ena	gene	7146429	7150449	-	Csa_3G121760	DNA replication complex GINS protein SLD5
3	ena	gene	7151887	7155148	-	Csa_3G121770	Calmodulin-binding receptor-like cytoplasmic kinase
3	ena	gene	7160365	7163136	+	Csa_3G121780	Probable E3 ubiquitin-protein ligase RHB1A
3	ena	gene	7164862	7167299	+	Csa_3G121790	hypothetical protein
3	ena	gene	7168797	7170439	+	Csa_3G121800	hypothetical protein
3	Ensembl_Plants	gene	7171963	7172063	+	ENSRNA049990021	#N/A
3	ena	gene	7174137	7186487	-	Csa_3G122300	hypothetical protein
3	ena	gene	7188888	7191271	+	Csa_3G122310	hypothetical protein
3	ena	gene	7191953	7195155	+	Csa_3G122320	hypothetical protein
3	ena	gene	7195571	7202530	-	Csa_3G122330	Ascorbate transporter, chloroplastic
3	ena	gene	7204009	7209735	-	Csa_3G122340	hypothetical protein
3	ena	gene	7210974	7212309	+	Csa_3G122350	hypothetical protein
3	ena	gene	7212326	7218115	+	Csa_3G122360	hypothetical protein
3	ena	gene	7219688	7223369	+	Csa_3G122370	Putative recombination initiation defects 3
3	ena	gene	7240192	7245507	+	Csa_3G122380	hypothetical protein
3	ena	gene	7247199	7259907	+	Csa_3G122390	Mediator of RNA polymerase II transcription subunit
3	ena	gene	7260834	7261723	-	Csa_3G122400	hypothetical protein
3	ena	gene	7262260	7262816	-	Csa_3G122410	hypothetical protein
3	ena	gene	7262868	7264741	-	Csa_3G122420	hypothetical protein
3	ena	gene	7265657	7274375	+	Csa_3G122430	hypothetical protein
3	ena	gene	7275254	7278426	+	Csa_3G122440	hypothetical protein
3	ena	gene	7278502	7280500	-	Csa_3G122450	hypothetical protein
3	ena	gene	7281682	7283780	-	Csa_3G122460	hypothetical protein
3	ena	gene	7285543	7286992	+	Csa_3G122470	hypothetical protein
3	ena	gene	7287939	7289942	+	Csa_3G122480	hypothetical protein
3	ena	gene	7293336	7296838	+	Csa_3G122490	hypothetical protein
3	ena	gene	7297674	7298587	-	Csa_3G122500	hypothetical protein
3	ena	gene	7299851	7300593	-	Csa_3G122510	hypothetical protein
3	ena	gene	7305792	7311685	-	Csa_3G122520	Dead box ATP-dependent RNA helicase
3	ena	gene	7314102	7314677	-	Csa_3G122530	hypothetical protein
3	ena	gene	7315753	7317047	-	Csa_3G122540	hypothetical protein
3	ena	gene	7319329	7324818	-	Csa_3G122550	hypothetical protein
3	ena	gene	7326526	7335424	+	Csa_3G122560	hypothetical protein
3	ena	gene	7336795	7337184	-	Csa_3G122570	hypothetical protein
3	ena	gene	7337011	7339302	+	Csa_3G122580	hypothetical protein
3	ena	gene	7340955	7353895	+	Csa_3G122590	Potassium efflux antiporter, Chloroplast
3	ena	gene	7354866	7357682	+	Csa_3G122600	Bifunctional protein FolD 4, chloroplastic
3	ena	gene	7358239	7362580	-	Csa_3G122610	hypothetical protein
3	ena	gene	7363795	7365432	-	Csa_3G122620	hypothetical protein
3	ena	gene	7366946	7370015	-	Csa_3G122630	hypothetical protein
3	Ensembl_Plants	gene	7370978	7371059	-	ENSRNA049990025	#N/A
3	ena	gene	7371703	7374410	+	Csa_3G122640	hypothetical protein
3	ena	gene	7375272	7380721	-	Csa_3G122650	Cell division protein FtsY homolog, chloroplastic
3	ena	gene	7380867	7381418	-	Csa_3G122660	hypothetical protein
3	ena	gene	7384879	7385154	-	Csa_3G123160	hypothetical protein
3	ena	gene	7387902	7388432	+	Csa_3G123170	hypothetical protein
3	ena	gene	7390192	7390976	+	Csa_3G123180	hypothetical protein
3	Ensembl_Plants	gene	7392234	7392304	+	ENSRNA049758580	#N/A
3	ena	gene	7392520	7395408	-	Csa_3G123190	hypothetical protein
3	ena	gene	7398180	7404285	-	Csa_3G123200	hypothetical protein
3	ena	gene	7405111	7409669	-	Csa_3G123210	SK31 [Source:Projected from Arabidopsis thaliana
3	ena	gene	7411352	7415582	+	Csa_3G123710	Plant UBX domain-containing protein 9
3	ena	gene	7416133	7417949	-	Csa_3G123720	hypothetical protein
3	ena	gene	7419168	7419902	-	Csa_3G123730	ATP binding protein
3	ena	gene	7430101	7432502	+	Csa_3G124230	Phloem protein 2-A13 [Source:Projected from
3	ena	gene	7433328	7436763	+	Csa_3G124240	hypothetical protein
3	ena	gene	7437749	7441455	-	Csa_3G124740	hypothetical protein
3	ena	gene	7442163	7445872	-	Csa_3G124750	hypothetical protein
3	ena	gene	7453272	7454044	-	Csa_3G124760	hypothetical protein
3	ena	gene	7457923	7462928	+	Csa_3G124770	rRNA adenine N(6)-methyltransferase
3	ena	gene	7463709	7466674	-	Csa_3G124780	hypothetical protein
3	ena	gene	7468448	7470213	+	Csa_3G124790	hypothetical protein
3	ena	gene	7474320	7480634	+	Csa_3G124800	hypothetical protein
3	ena	gene	7479145	7484067	-	Csa_3G124810	hypothetical protein
3	ena	gene	7484088	7487051	-	Csa_3G124820	hypothetical protein
3	ena	gene	7485716	7486075	+	Csa_3G124825	hypothetical protein
3	ena	gene	7487091	7487425	+	Csa_3G124830	hypothetical protein
3	ena	gene	7489568	7492329	-	Csa_3G124840	hypothetical protein
3	ena	gene	7493265	7496199	+	Csa_3G124850	hypothetical protein
3	ena	gene	7498494	7504901	+	Csa_3G124860	Lysophospholipid acyltransferase LPEAT2
3	ena	gene	7513141	7515634	+	Csa_3G124870	hypothetical protein
3	ena	gene	7517025	7519444	+	Csa_3G124880	hypothetical protein
3	ena	gene	7521174	7525774	+	Csa_3G124890	hypothetical protein
3	ena	gene	7526603	7528360	-	Csa_3G124900	hypothetical protein
3	ena	gene	7531780	7533578	-	Csa_3G124910	hypothetical protein
3	ena	gene	7535441	7537200	-	Csa_3G124920	hypothetical protein
3	ena	gene	7539215	7539445	-	Csa_3G124925	hypothetical protein
3	ena	gene	7539571	7539756	+	Csa_3G124930	hypothetical protein
3	ena	gene	7543062	7546270	+	Csa_3G124940	Cytochrome P450
3	ena	gene	7547072	7570569	-	Csa_3G124950	hypothetical protein
3	ena	gene	7574220	7582879	+	Csa_3G124960	hypothetical protein
3	ena	gene	7583589	7588129	+	Csa_3G124970	hypothetical protein
3	ena	gene	7588931	7591568	+	Csa_3G124980	AUR3 [Source:Projected from Arabidopsis thaliana
3	ena	gene	7592256	7595750	-	Csa_3G124990	hypothetical protein
3	ena	gene	7598119	7603571	+	Csa_3G125000	hypothetical protein
3	ena	gene	7604494	7607432	+	Csa_3G125010	Peptidyl-prolyl cis-trans isomerase CYP18-1
3	ena	gene	7608534	7615851	+	Csa_3G125020	hypothetical protein
3	ena	gene	7626187	7627174	+	Csa_3G125520	hypothetical protein
3	ena	gene	7628698	7630935	-	Csa_3G125530	hypothetical protein
3	ena	gene	7631228	7631743	+	Csa_3G125540	hypothetical protein
3	ena	gene	7634085	7634378	-	Csa_3G125550	hypothetical protein
3	ena	gene	7634254	7643745	+	Csa_3G125560	Kinesin-like protein [Source:Projected from
3	ena	gene	7648460	7649644	-	Csa_3G126060	hypothetical protein
3	ena	gene	7656510	7666375	-	Csa_3G126070	hypothetical protein
3	ena	gene	7667810	7670314	+	Csa_3G126080	hypothetical protein
3	ena	gene	7669861	7671153	-	Csa_3G126090	hypothetical protein
3	ena	gene	7674349	7674678	+	Csa_3G126095	hypothetical protein
3	ena	gene	7674956	7677915	-	Csa_3G126100	hypothetical protein
3	ena	gene	7692428	7697647	+	Csa_3G126110	AT-hook motif nuclear-localized protein 7
3	ena	gene	7698889	7703308	+	Csa_3G126120	Proteasome subunit beta type [Source:Projected from
3	ena	gene	7704072	7709547	+	Csa_3G126130	ATP-dependent DNA helicase 2 subunit KU80
3	ena	gene	7710754	7713863	+	Csa_3G126140	hypothetical protein
3	ena	gene	7716164	7722645	-	Csa_3G126150	hypothetical protein
3	ena	gene	7726724	7730243	+	Csa_3G126160	hypothetical protein
3	ena	gene	7732902	7733891	-	Csa_3G126170	hypothetical protein
3	ena	gene	7741417	7743535	+	Csa_3G126180	Pentatricopeptide repeat-containing protein
3	ena	gene	7746266	7749518	-	Csa_3G126190	hypothetical protein
3	ena	gene	7754753	7758503	+	Csa_3G126200	hypothetical protein
3	ena	gene	7759232	7762077	+	Csa_3G126210	hypothetical protein
3	Ensembl_Plants	gene	7762552	7762668	-	ENSRNA049990020	#N/A
3	ena	gene	7764162	7766376	-	Csa_3G126220	UDP-glucuronate 4-epimerase 3
3	ena	gene	7767926	7772521	-	Csa_3G126230	hypothetical protein
3	Ensembl_Plants	gene	7773721	7773823	-	ENSRNA049990012	#N/A
3	ena	gene	7775566	7779419	-	Csa_3G126240	hypothetical protein
3	ena	gene	7780923	7785027	-	Csa_3G126250	RAS associated with diabetes protein 51C
3	ena	gene	7787150	7792259	-	Csa_3G126750	Probable tRNA N6-adenosine
3	ena	gene	7793113	7799238	+	Csa_3G126760	hypothetical protein
3	ena	gene	7801353	7804568	+	Csa_3G126770	hypothetical protein
3	ena	gene	7806051	7814129	-	Csa_3G126780	hypothetical protein
3	ena	gene	7815300	7817226	-	Csa_3G126790	Pectinesterase [Source:Projected from Arabidopsis
3	ena	gene	7818765	7818947	-	Csa_3G126800	hypothetical protein
3	ena	gene	7828664	7833380	+	Csa_3G126810	hypothetical protein
3	ena	gene	7835794	7836123	-	Csa_3G126815	hypothetical protein
3	ena	gene	7836907	7839288	-	Csa_3G126820	hypothetical protein
3	ena	gene	7848656	7851446	+	Csa_3G126840	hypothetical protein
3	ena	gene	7852563	7854962	+	Csa_3G126850	hypothetical protein
3	ena	gene	7855825	7856887	+	Csa_3G126860	hypothetical protein
3	ena	gene	7856894	7857844	+	Csa_3G126870	hypothetical protein
3	ena	gene	7858260	7873965	-	Csa_3G126880	hypothetical protein
3	ena	gene	7875048	7877871	-	Csa_3G126890	hypothetical protein
3	ena	gene	7879308	7881027	-	Csa_3G126900	Xylulose 5-phosphate/phosphate translocator,
3	ena	gene	7882948	7887238	+	Csa_3G126910	AUGMIN subunit 7 [Source:Projected from Arabidopsis
3	ena	gene	7887854	7890666	+	Csa_3G126920	Pentatricopeptide repeat-containing protein
3	ena	gene	7890722	7893529	+	Csa_3G126930	hypothetical protein
3	ena	gene	7891792	7893903	-	Csa_3G126940	hypothetical protein
3	ena	gene	7896857	7899260	+	Csa_3G126950	hypothetical protein
3	ena	gene	7897263	7897544	-	Csa_3G126955	hypothetical protein
3	ena	gene	7899279	7902386	+	Csa_3G126960	hypothetical protein
3	ena	gene	7904207	7907601	+	Csa_3G126970	hypothetical protein
3	ena	gene	7909711	7928418	+	Csa_3G126980	HOPM interactor 7 [Source:Projected from Arabidopsis
3	ena	gene	7930649	7934914	+	Csa_3G126990	Light-mediated development protein DET1
3	ena	gene	7938594	7938830	+	Csa_3G127000	hypothetical protein
3	ena	gene	7939301	7942981	-	Csa_3G127010	hypothetical protein
3	ena	gene	7943904	7946889	+	Csa_3G127020	hypothetical protein
3	ena	gene	7950382	7952070	+	Csa_3G127030	Cyclin-dependent protein kinase
3	ena	gene	7954802	7958470	-	Csa_3G127040	hypothetical protein
3	ena	gene	7970174	7971319	+	Csa_3G127050	hypothetical protein
3	ena	gene	7972502	7974233	-	Csa_3G127060	hypothetical protein
3	ena	gene	7974986	7976162	-	Csa_3G127070	hypothetical protein
3	ena	gene	7976789	7980594	-	Csa_3G127080	Uric acid degradation bifunctional protein TTL
3	ena	gene	7981088	7981267	+	Csa_3G127090	hypothetical protein
3	ena	gene	7981340	7988642	+	Csa_3G127100	hypothetical protein
3	ena	gene	7988817	7991226	-	Csa_3G127110	hypothetical protein
3	ena	gene	7994885	7996188	-	Csa_3G127120	hypothetical protein
3	ena	gene	8000402	8005560	-	Csa_3G127130	hypothetical protein
3	ena	gene	8010410	8012655	-	Csa_3G127140	hypothetical protein
3	ena	gene	8014311	8018156	-	Csa_3G127150	hypothetical protein
3	ena	gene	8022100	8022385	+	Csa_3G127160	hypothetical protein
3	ena	gene	8030870	8035816	+	Csa_3G127170	hypothetical protein
3	ena	gene	8036535	8041851	+	Csa_3G127180	Protoheme IX farnesyltransferase, mitochondrial
3	ena	gene	8042734	8046100	+	Csa_3G127190	Histone-binding protein MSI1 [Source:Projected from
3	ena	gene	8046753	8053128	-	Csa_3G127200	hypothetical protein
3	ena	gene	8052631	8052828	+	Csa_3G127205	hypothetical protein
3	ena	gene	8056074	8058055	+	Csa_3G127210	hypothetical protein
3	ena	gene	8059096	8067886	-	Csa_3G127220	hypothetical protein
3	ena	gene	8070742	8080077	-	Csa_3G127230	hypothetical protein
3	ena	gene	8087018	8099784	-	Csa_3G127240	hypothetical protein
3	ena	gene	8101300	8103959	-	Csa_3G127250	hypothetical protein
3	ena	gene	8106460	8112060	+	Csa_3G127750	hypothetical protein
3	ena	gene	8121985	8128647	+	Csa_3G127760	hypothetical protein
3	ena	gene	8132381	8138633	+	Csa_3G127770	hypothetical protein
3	ena	gene	8139963	8141882	+	Csa_3G127780	hypothetical protein
3	ena	gene	8142660	8145368	-	Csa_3G127790	UMP-CMP kinase [Source:Projected from Arabidopsis
3	ena	gene	8147262	8148321	+	Csa_3G127800	hypothetical protein
3	ena	gene	8148141	8153545	-	Csa_3G127810	P-loop containing nucleoside triphosphate hydrolases
3	ena	gene	8154578	8159257	-	Csa_3G127820	hypothetical protein
3	ena	gene	8160304	8172848	-	Csa_3G127830	NAD-dependent malic enzyme 1, mitochondrial
3	ena	gene	8182357	8183541	+	Csa_3G128830	hypothetical protein
3	ena	gene	8188973	8191006	+	Csa_3G128840	hypothetical protein
3	ena	gene	8192223	8193876	+	Csa_3G128850	hypothetical protein
3	ena	gene	8195284	8197332	+	Csa_3G128860	hypothetical protein
3	ena	gene	8198730	8199557	-	Csa_3G128870	hypothetical protein
3	ena	gene	8201524	8205396	+	Csa_3G128880	hypothetical protein
3	ena	gene	8205871	8208506	+	Csa_3G128890	hypothetical protein
3	ena	gene	8211649	8213080	-	Csa_3G128900	hypothetical protein
3	ena	gene	8214782	8214973	+	Csa_3G128905	hypothetical protein
3	ena	gene	8220200	8222715	+	Csa_3G128910	hypothetical protein
3	ena	gene	8222949	8223128	-	Csa_3G128915	hypothetical protein
3	ena	gene	8223365	8223915	-	Csa_3G128920	hypothetical protein
3	ena	gene	8230303	8230959	+	Csa_3G128930	hypothetical protein
3	ena	gene	8232506	8233060	+	Csa_3G128940	hypothetical protein
3	ena	gene	8233101	8237768	+	Csa_3G128950	hypothetical protein
3	ena	gene	8237019	8239675	-	Csa_3G128960	hypothetical protein
3	ena	gene	8245662	8251408	+	Csa_3G128970	Eukaryotic translation initiation factor 4G
3	ena	gene	8252728	8258422	-	Csa_3G129470	MCP1b [Source:Projected from Arabidopsis thaliana
3	ena	gene	8260541	8262899	-	Csa_3G129480	hypothetical protein
3	ena	gene	8264347	8265346	+	Csa_3G129500	hypothetical protein
3	ena	gene	8264347	8273850	+	Csa_3G129490	hypothetical protein
3	ena	gene	8273940	8274167	+	Csa_3G129510	hypothetical protein
3	ena	gene	8280203	8281852	+	Csa_3G129520	hypothetical protein
3	ena	gene	8282964	8284758	-	Csa_3G129530	hypothetical protein
3	ena	gene	8286547	8288471	+	Csa_3G129540	hypothetical protein
3	ena	gene	8289755	8292227	-	Csa_3G129550	hypothetical protein
3	ena	gene	8292978	8298144	-	Csa_3G129560	NADPH:adrenodoxin oxidoreductase, mitochondrial
3	ena	gene	8298191	8298412	+	Csa_3G129570	hypothetical protein
3	ena	gene	8299536	8302417	+	Csa_3G129580	ROP8 [Source:Projected from Arabidopsis thaliana
3	ena	gene	8304404	8307509	+	Csa_3G129590	hypothetical protein
3	ena	gene	8308389	8311946	-	Csa_3G129600	hypothetical protein
3	ena	gene	8312817	8318678	-	Csa_3G129610	hypothetical protein
3	ena	gene	8321655	8322923	-	Csa_3G129620	hypothetical protein
3	ena	gene	8324757	8327231	+	Csa_3G129630	Heat shock factor (HSF)-type, DNA-binding domain
3	ena	gene	8331544	8332054	+	Csa_3G129640	hypothetical protein
3	ena	gene	8332861	8333350	-	Csa_3G129650	hypothetical protein
3	ena	gene	8335454	8337130	-	Csa_3G129660	hypothetical protein
3	ena	gene	8339666	8353855	-	Csa_3G129670	DNA repair protein RAD50 [Source:Projected from
3	ena	gene	8354155	8357306	+	Csa_3G129680	hypothetical protein
3	ena	gene	8360078	8364043	+	Csa_3G129690	hypothetical protein
3	ena	gene	8368761	8370568	-	Csa_3G129700	Chaperone protein dnaJ 20, chloroplast
3	ena	gene	8376476	8380066	+	Csa_3G129710	hypothetical protein
3	ena	gene	8381962	8386082	+	Csa_3G129720	hypothetical protein
3	ena	gene	8386488	8387309	+	Csa_3G129730	hypothetical protein
3	ena	gene	8391057	8391452	-	Csa_3G129740	hypothetical protein
3	ena	gene	8391425	8396221	+	Csa_3G129750	hypothetical protein
3	ena	gene	8396741	8401351	-	Csa_3G129760	hypothetical protein
3	ena	gene	8402725	8406772	-	Csa_3G130260	hypothetical protein
3	ena	gene	8409174	8421302	+	Csa_3G130270	Beta-galactosidase 9 [Source:Projected from
3	ena	gene	8422846	8426275	-	Csa_3G130280	hypothetical protein
3	ena	gene	8428053	8429688	-	Csa_3G130290	F9L1.21 protein
3	ena	gene	8430363	8430898	-	Csa_3G130300	hypothetical protein
3	ena	gene	8430918	8437014	-	Csa_3G130310	hypothetical protein
3	ena	gene	8438954	8441757	+	Csa_3G130320	hypothetical protein
3	ena	gene	8442768	8445842	-	Csa_3G130330	hypothetical protein
3	ena	gene	8446556	8469231	-	Csa_3G130340	hypothetical protein
3	ena	gene	8469282	8469578	+	Csa_3G130350	hypothetical protein
3	ena	gene	8474871	8477917	+	Csa_3G130850	O-fucosyltransferase 1 [Source:Projected from
3	ena	gene	8479069	8483903	-	Csa_3G130860	hypothetical protein
3	ena	gene	8483755	8484152	+	Csa_3G130870	hypothetical protein
3	ena	gene	8486572	8490256	-	Csa_3G130880	hypothetical protein
3	ena	gene	8491791	8494144	-	Csa_3G130890	hypothetical protein
3	ena	gene	8495076	8498847	-	Csa_3G130900	hypothetical protein
3	ena	gene	8506630	8506875	-	Csa_3G131400	hypothetical protein
3	ena	gene	8509728	8510066	-	Csa_3G131900	hypothetical protein
3	ena	gene	8511547	8512275	-	Csa_3G131910	hypothetical protein
3	ena	gene	8515874	8518424	+	Csa_3G131920	Vacuolar H+-ATPase c subunit
3	ena	gene	8520199	8523004	-	Csa_3G131930	hypothetical protein
3	ena	gene	8526607	8531127	-	Csa_3G131940	hypothetical protein
3	ena	gene	8535657	8538526	+	Csa_3G131950	hypothetical protein
3	ena	gene	8540729	8544916	-	Csa_3G131960	hypothetical protein
3	ena	gene	8553604	8562095	-	Csa_3G131970	hypothetical protein
3	ena	gene	8572433	8573814	+	Csa_3G131980	hypothetical protein
3	ena	gene	8576057	8580267	+	Csa_3G131990	PMP [Source:Projected from Arabidopsis thaliana
3	ena	gene	8581642	8587443	+	Csa_3G132000	Protein disulfide isomerase pTAC5, chloroplastic
3	ena	gene	8586711	8596643	-	Csa_3G132010	Glutathione reductase, cytosolic [Source:Projected
3	ena	gene	8601017	8602625	+	Csa_3G132020	hypothetical protein
3	ena	gene	8605182	8607950	+	Csa_3G132520	hypothetical protein
3	ena	gene	8608966	8611040	+	Csa_3G132530	hypothetical protein
3	ena	gene	8612634	8614315	-	Csa_3G132540	hypothetical protein
3	ena	gene	8615764	8621408	+	Csa_3G132550	hypothetical protein
3	ena	gene	8621733	8632306	-	Csa_3G132560	hypothetical protein
3	ena	gene	8634161	8637720	+	Csa_3G132570	hypothetical protein
3	ena	gene	8638771	8641807	-	Csa_3G132580	hypothetical protein
3	ena	gene	8644648	8647398	-	Csa_3G132590	hypothetical protein
3	ena	gene	8647745	8648545	-	Csa_3G132600	hypothetical protein
3	ena	gene	8656271	8662755	+	Csa_3G133100	Dihydroxy-acid dehydratase, chloroplastic
3	ena	gene	8664190	8671177	+	Csa_3G133110	hypothetical protein
3	ena	gene	8671236	8671533	+	Csa_3G133120	hypothetical protein
3	ena	gene	8673154	8674109	+	Csa_3G133130	hypothetical protein
3	ena	gene	8675531	8679060	-	Csa_3G133140	hypothetical protein
3	ena	gene	8680223	8686055	-	Csa_3G133150	hypothetical protein
3	ena	gene	8687749	8692048	-	Csa_3G133160	Probable voltage-gated potassium channel subunit
3	ena	gene	8693264	8699182	-	Csa_3G133170	hypothetical protein
3	ena	gene	8715200	8720248	+	Csa_3G133180	hypothetical protein
3	ena	gene	8722116	8726737	-	Csa_3G133190	hypothetical protein
3	ena	gene	8732045	8735946	+	Csa_3G133200	hypothetical protein
3	ena	gene	8737022	8737893	+	Csa_3G133210	hypothetical protein
3	ena	gene	8739512	8739736	+	Csa_3G133220	hypothetical protein
3	ena	gene	8740779	8741816	+	Csa_3G133230	hypothetical protein
3	ena	gene	8742482	8746815	+	Csa_3G133240	hypothetical protein
3	ena	gene	8747224	8750136	+	Csa_3G133250	hypothetical protein
3	ena	gene	8757337	8761286	-	Csa_3G133260	hypothetical protein
3	ena	gene	8770569	8770778	+	Csa_3G133270	hypothetical protein
3	ena	gene	8770821	8774443	+	Csa_3G133280	Protein PAM71-homolog, chloroplastic
3	ena	gene	8774897	8777704	-	Csa_3G133290	hypothetical protein
3	ena	gene	8778074	8780734	+	Csa_3G133300	Hydroxyethylthiazole kinase [Source:Projected from
3	ena	gene	8779993	8781097	-	Csa_3G133310	hypothetical protein
3	ena	gene	8782505	8786930	-	Csa_3G133320	hypothetical protein
3	ena	gene	8789517	8792515	+	Csa_3G133330	hypothetical protein
3	ena	gene	8792057	8792375	-	Csa_3G133340	hypothetical protein
3	ena	gene	8793620	8794745	+	Csa_3G133350	hypothetical protein
3	ena	gene	8794875	8798733	-	Csa_3G133360	hypothetical protein
3	ena	gene	8799689	8800777	-	Csa_3G133370	Glutathione S-transferase
3	ena	gene	8801737	8802793	+	Csa_3G133380	Glutathione S-transferase
3	ena	gene	8806472	8807407	+	Csa_3G133880	hypothetical protein
3	ena	gene	8807729	8808902	+	Csa_3G133890	hypothetical protein
3	ena	gene	8810578	8817450	+	Csa_3G133900	7-hydroxymethyl chlorophyll a reductase,
3	ena	gene	8819133	8820893	-	Csa_3G133910	hypothetical protein
3	ena	gene	8829359	8839787	-	Csa_3G133920	hypothetical protein
3	ena	gene	8842409	8846868	-	Csa_3G133930	hypothetical protein
3	ena	gene	8847222	8847398	+	Csa_3G133940	hypothetical protein
3	ena	gene	8850094	8853185	-	Csa_3G133950	hypothetical protein
3	ena	gene	8856692	8858239	-	Csa_3G133960	hypothetical protein
3	ena	gene	8860788	8864124	+	Csa_3G133970	hypothetical protein
3	ena	gene	8867219	8867512	+	Csa_3G133980	hypothetical protein
3	ena	gene	8867516	8870604	+	Csa_3G133990	hypothetical protein
3	ena	gene	8871998	8872267	-	Csa_3G134000	hypothetical protein
3	ena	gene	8872336	8872973	-	Csa_3G134010	hypothetical protein
3	Ensembl_Plants	gene	8875198	8875270	-	ENSRNA049758617	#N/A
3	ena	gene	8882151	8884238	+	Csa_3G134510	hypothetical protein
3	ena	gene	8884279	8884938	+	Csa_3G134520	hypothetical protein
3	Ensembl_Plants	gene	8890307	8890388	-	ENSRNA049758616	#N/A
3	ena	gene	8890434	8892806	+	Csa_3G134530	hypothetical protein
3	ena	gene	8893545	8910102	-	Csa_3G134540	DNA mismatch repair protein MSH1, mitochondrial
3	ena	gene	8911381	8913840	-	Csa_3G134550	hypothetical protein
3	ena	gene	8913610	8913872	+	Csa_3G134560	hypothetical protein
3	ena	gene	8917159	8919977	+	Csa_3G134570	hypothetical protein
3	ena	gene	8920061	8923801	-	Csa_3G134580	hypothetical protein
3	ena	gene	8924471	8927262	-	Csa_3G134590	hypothetical protein
3	ena	gene	8928224	8930251	+	Csa_3G134600	hypothetical protein
3	ena	gene	8930200	8933936	-	Csa_3G134610	hypothetical protein
3	ena	gene	8936429	8938807	+	Csa_3G134620	hypothetical protein
3	ena	gene	8939223	8939537	+	Csa_3G134630	hypothetical protein
3	ena	gene	8939816	8941567	-	Csa_3G134640	hypothetical protein
3	ena	gene	8943880	8944792	-	Csa_3G134650	hypothetical protein
3	ena	gene	8945048	8945867	-	Csa_3G134660	hypothetical protein
3	ena	gene	8948185	8950959	+	Csa_3G134670	hypothetical protein
3	ena	gene	8951448	8960583	-	Csa_3G134680	hypothetical protein
3	ena	gene	8968958	8972765	+	Csa_3G134690	hypothetical protein
3	ena	gene	8975473	8977251	+	Csa_3G134700	hypothetical protein
3	ena	gene	8977538	8978622	-	Csa_3G134710	hypothetical protein
3	ena	gene	8979394	8982413	-	Csa_3G134720	Actin-related protein 2/3 complex subunit 2B
3	ena	gene	8984344	8986172	+	Csa_3G134730	hypothetical protein
3	ena	gene	8987447	8991433	+	Csa_3G134740	hypothetical protein
3	ena	gene	8991451	8994380	-	Csa_3G134750	hypothetical protein
3	ena	gene	8995841	8996422	-	Csa_3G134755	hypothetical protein
3	ena	gene	8996673	8999319	-	Csa_3G134760	hypothetical protein
3	ena	gene	9001135	9005902	-	Csa_3G134770	hypothetical protein
3	ena	gene	9009936	9013473	-	Csa_3G134780	hypothetical protein
3	ena	gene	9015943	9018308	+	Csa_3G134790	hypothetical protein
3	ena	gene	9018952	9021905	+	Csa_3G134800	hypothetical protein
3	ena	gene	9022659	9023638	+	Csa_3G134810	PRPL28 [Source:Projected from Arabidopsis thaliana
3	ena	gene	9024386	9028482	-	Csa_3G134820	hypothetical protein
3	ena	gene	9036773	9037716	+	Csa_3G134830	hypothetical protein
3	ena	gene	9051786	9058374	+	Csa_3G134840	Phosphate transporter PHO1 [Source:Projected from
3	ena	gene	9058399	9063448	-	Csa_3G134850	Long-chain-alcohol oxidase FAO3 [Source:Projected
3	ena	gene	9064519	9065279	+	Csa_3G134860	hypothetical protein
3	ena	gene	9067332	9071046	-	Csa_3G134870	hypothetical protein
3	ena	gene	9072862	9075038	+	Csa_3G134880	hypothetical protein
3	ena	gene	9075153	9076719	-	Csa_3G134890	CRIB domain-containing protein RIC5
3	ena	gene	9077897	9081558	-	Csa_3G134900	hypothetical protein
3	ena	gene	9084785	9085631	-	Csa_3G134910	hypothetical protein
3	ena	gene	9089262	9091311	+	Csa_3G134920	Csf-1 protein
3	ena	gene	9092704	9094377	+	Csa_3G134930	hypothetical protein
3	ena	gene	9094605	9096401	-	Csa_3G134940	hypothetical protein
3	ena	gene	9097859	9098584	-	Csa_3G134950	hypothetical protein
3	ena	gene	9100997	9106866	-	Csa_3G134960	hypothetical protein
3	ena	gene	9111175	9113558	-	Csa_3G134970	hypothetical protein
3	ena	gene	9117122	9117662	-	Csa_3G134980	hypothetical protein
3	ena	gene	9120212	9124559	-	Csa_3G134990	hypothetical protein
3	ena	gene	9127506	9128156	+	Csa_3G135000	hypothetical protein
3	ena	gene	9129594	9131753	-	Csa_3G135010	hypothetical protein
3	ena	gene	9133340	9136690	-	Csa_3G135020	hypothetical protein
3	ena	gene	9139567	9143222	+	Csa_3G135030	hypothetical protein
3	ena	gene	9143641	9148532	-	Csa_3G135040	hypothetical protein
3	ena	gene	9153655	9154144	-	Csa_3G135050	hypothetical protein
3	ena	gene	9162906	9166635	+	Csa_3G135060	hypothetical protein
3	ena	gene	9167608	9169148	+	Csa_3G135070	Phosphoenolpyruvate carboxylase kinase 4
3	ena	gene	9171306	9173170	-	Csa_3G135080	hypothetical protein
3	ena	gene	9175758	9175922	+	Csa_3G135090	hypothetical protein
3	ena	gene	9183997	9186360	-	Csa_3G135100	hypothetical protein
3	ena	gene	9190999	9194037	-	Csa_3G135110	hypothetical protein
3	ena	gene	9197024	9197772	-	Csa_3G135120	Ethylene-responsive transcription factor 1B
3	ena	gene	9208852	9209583	+	Csa_3G135620	hypothetical protein
3	ena	gene	9217516	9217917	-	Csa_3G135630	hypothetical protein
3	ena	gene	9225024	9226279	+	Csa_3G135640	hypothetical protein
3	ena	gene	9227971	9231009	+	Csa_3G135650	electron transfer flavoprotein beta
3	ena	gene	9231884	9234244	+	Csa_3G135660	hypothetical protein
3	ena	gene	9235380	9236552	-	Csa_3G135670	hypothetical protein
3	ena	gene	9238638	9240963	-	Csa_3G135680	hypothetical protein
3	ena	gene	9241415	9243565	-	Csa_3G135690	hypothetical protein
3	ena	gene	9245003	9247360	-	Csa_3G135700	hypothetical protein
3	ena	gene	9249007	9250463	-	Csa_3G135710	hypothetical protein
3	ena	gene	9251166	9252671	-	Csa_3G135720	hypothetical protein
3	ena	gene	9254067	9255628	-	Csa_3G135730	hypothetical protein
3	ena	gene	9256614	9258142	-	Csa_3G135740	hypothetical protein
3	ena	gene	9260338	9261876	-	Csa_3G135750	CmE8 protein
3	ena	gene	9264050	9265595	+	Csa_3G135760	hypothetical protein
3	ena	gene	9266539	9278755	+	Csa_3G141760	hypothetical protein
3	ena	gene	9279031	9279961	-	Csa_3G141770	hypothetical protein
3	ena	gene	9280675	9281975	-	Csa_3G141780	hypothetical protein
3	ena	gene	9282337	9282813	-	Csa_3G141790	hypothetical protein
3	ena	gene	9282842	9283165	+	Csa_3G141800	hypothetical protein
3	ena	gene	9283709	9285546	-	Csa_3G141810	hypothetical protein
3	ena	gene	9286025	9291984	+	Csa_3G141820	hypothetical protein
3	ena	gene	9292290	9292762	+	Csa_3G141830	hypothetical protein
3	ena	gene	9297376	9298962	+	Csa_3G141840	hypothetical protein
3	Ensembl_Plants	gene	9304745	9304815	-	ENSRNA049758615	#N/A
3	ena	gene	9310579	9314882	-	Csa_3G141850	Ethylene receptor CS-ETR2
3	ena	gene	9330487	9331208	-	Csa_3G141860	hypothetical protein
3	ena	gene	9339519	9340326	-	Csa_3G141870	hypothetical protein
3	ena	gene	9341678	9343485	-	Csa_3G141880	Serine/threonine-protein kinase BLUS1
3	ena	gene	9345196	9350489	-	Csa_3G141890	hypothetical protein
3	ena	gene	9356216	9356958	+	Csa_3G141900	hypothetical protein
3	ena	gene	9362439	9363269	+	Csa_3G142400	Protease inhibitor protein
3	ena	gene	9370462	9371008	+	Csa_3G142410	hypothetical protein
3	ena	gene	9379321	9380334	+	Csa_3G142910	hypothetical protein
3	ena	gene	9381573	9383282	-	Csa_3G142920	hypothetical protein
3	ena	gene	9382480	9383100	+	Csa_3G142925	hypothetical protein
3	ena	gene	9383845	9392753	+	Csa_3G142930	hypothetical protein
3	ena	gene	9393293	9393707	+	Csa_3G142940	hypothetical protein
3	ena	gene	9395436	9395645	-	Csa_3G142945	hypothetical protein
3	ena	gene	9397687	9397987	+	Csa_3G142950	hypothetical protein
3	ena	gene	9401192	9402148	+	Csa_3G142960	hypothetical protein
3	ena	gene	9406851	9407467	+	Csa_3G142970	hypothetical protein
3	ena	gene	9407768	9412179	+	Csa_3G142980	Ureidoglycolate hydrolase [Source:Projected from
3	ena	gene	9412240	9413389	-	Csa_3G142990	hypothetical protein
3	Ensembl_Plants	gene	9416446	9416542	+	ENSRNA049990016	#N/A
3	ena	gene	9421602	9425794	+	Csa_3G143000	hypothetical protein
3	ena	gene	9433212	9440486	+	Csa_3G143500	hypothetical protein
3	ena	gene	9448994	9451809	+	Csa_3G143510	hypothetical protein
3	ena	gene	9454419	9456404	+	Csa_3G143520	hypothetical protein
3	ena	gene	9457241	9461942	-	Csa_3G143530	hypothetical protein
3	ena	gene	9462904	9464454	+	Csa_3G143540	DNA-directed RNA polymerase subunit 7-like protein
3	ena	gene	9465749	9466626	+	Csa_3G143550	PRA1 family protein D [Source:Projected from
3	ena	gene	9466908	9468716	-	Csa_3G143560	hypothetical protein
3	ena	gene	9474347	9476622	-	Csa_3G143570	hypothetical protein
3	ena	gene	9490890	9491978	+	Csa_3G143580	hypothetical protein
3	ena	gene	9498181	9508885	-	Csa_3G143590	Alpha-mannosidase I MNS4 [Source:Projected from
3	ena	gene	9509704	9513418	-	Csa_3G143600	hypothetical protein
3	ena	gene	9515108	9523404	-	Csa_3G143610	hypothetical protein
3	ena	gene	9527633	9531488	-	Csa_3G144110	hypothetical protein
3	ena	gene	9533379	9535437	-	Csa_3G144120	PnsB5 [Source:Projected from Arabidopsis thaliana
3	ena	gene	9536161	9537759	-	Csa_3G144130	hypothetical protein
3	ena	gene	9550770	9553238	+	Csa_3G144140	hypothetical protein
3	ena	gene	9555192	9557693	-	Csa_3G144150	Armadillo repeat-containing protein LFR
3	ena	gene	9557727	9557942	-	Csa_3G144160	hypothetical protein
3	ena	gene	9572045	9574525	+	Csa_3G144170	hypothetical protein
3	ena	gene	9578825	9580669	+	Csa_3G144180	ATARFC1 [Source:Projected from Arabidopsis thaliana
3	ena	gene	9580999	9582458	-	Csa_3G144190	AtGG2 [Source:Projected from Arabidopsis thaliana
3	ena	gene	9585588	9586481	+	Csa_3G144200	hypothetical protein
3	ena	gene	9590824	9592471	+	Csa_3G144210	hypothetical protein
3	ena	gene	9595309	9598432	-	Csa_3G144220	hypothetical protein
3	ena	gene	9600621	9603494	-	Csa_3G144230	hypothetical protein
3	ena	gene	9624192	9625586	+	Csa_3G144730	hypothetical protein
3	ena	gene	9625727	9632158	+	Csa_3G144740	Protein argonaute 10 [Source:Projected from
3	ena	gene	9637009	9637716	+	Csa_3G145240	hypothetical protein
3	ena	gene	9645000	9652233	-	Csa_3G145740	hypothetical protein
3	ena	gene	9653423	9656982	+	Csa_3G145750	hypothetical protein
3	ena	gene	9657471	9659518	-	Csa_3G145760	hypothetical protein
3	ena	gene	9663431	9666688	-	Csa_3G145770	hypothetical protein
3	ena	gene	9669024	9670288	+	Csa_3G145780	hypothetical protein
3	ena	gene	9671706	9678393	-	Csa_3G145790	hypothetical protein
3	ena	gene	9681574	9684171	-	Csa_3G146290	Heat stress transcription factor A-6b
3	ena	gene	9687595	9690976	-	Csa_3G146300	hypothetical protein
3	ena	gene	9694075	9694709	+	Csa_3G146310	hypothetical protein

## Sheet: gene_list_6
Chromosome	source	feature	start	end	strand	gene_id	Description
6	ena	gene	13502888	13507721	-	Csa_6G237630	hypothetical protein
6	ena	gene	13519423	13521649	+	Csa_6G237640	hypothetical protein
6	ena	gene	13528558	13532992	+	Csa_6G238140	hypothetical protein
6	ena	gene	13542985	13548293	+	Csa_6G238640	hypothetical protein
6	ena	gene	13549989	13554493	+	Csa_6G238650	hypothetical protein
6	ena	gene	13559562	13561842	+	Csa_6G239150	hypothetical protein
6	ena	gene	13562360	13575644	-	Csa_6G239160	hypothetical protein
6	ena	gene	13599697	13600464	-	Csa_6G239660	hypothetical protein
6	ena	gene	13600491	13601161	+	Csa_6G239670	hypothetical protein
6	ena	gene	13601376	13602311	-	Csa_6G239680	hypothetical protein
6	Ensembl_Plants	gene	13601411	13601566	+	ENSRNA049989821	#N/A
6	ena	gene	13603930	13604966	-	Csa_6G239690	hypothetical protein
6	ena	gene	13610776	13615230	-	Csa_6G239700	hypothetical protein
6	ena	gene	13617355	13617555	-	Csa_6G240200	hypothetical protein
6	ena	gene	13638048	13638301	-	Csa_6G240700	hypothetical protein
6	ena	gene	13648118	13652089	-	Csa_6G241450	hypothetical protein
6	ena	gene	13673139	13680240	-	Csa_6G242200	hypothetical protein
6	Ensembl_Plants	gene	13677609	13677705	-	ENSRNA049989798	#N/A
6	ena	gene	13752602	13752983	-	Csa_6G254200	hypothetical protein
6	ena	gene	13774385	13775055	+	Csa_6G263200	hypothetical protein
6	ena	gene	13775014	13778467	+	Csa_6G271450	hypothetical protein
6	ena	gene	13794607	13795293	+	Csa_6G279700	hypothetical protein
6	ena	gene	13808500	13808813	+	Csa_6G280200	hypothetical protein
6	ena	gene	13846822	13849601	-	Csa_6G282700	hypothetical protein
6	ena	gene	13873588	13874216	+	Csa_6G282710	hypothetical protein
6	ena	gene	13885248	13885612	+	Csa_6G283210	hypothetical protein
6	ena	gene	13896923	13899135	-	Csa_6G284710	hypothetical protein
6	ena	gene	13903675	13904121	+	Csa_6G284720	hypothetical protein
6	ena	gene	13907759	13908147	+	Csa_6G285220	hypothetical protein
6	ena	gene	13914208	13915072	+	Csa_6G286720	hypothetical protein
6	ena	gene	13923015	13933590	-	Csa_6G288220	hypothetical protein
6	ena	gene	13951071	13951781	+	Csa_6G289720	hypothetical protein
6	ena	gene	13955138	13958858	-	Csa_6G289730	Arogenate dehydratase/prephenate dehydratase 2,
6	ena	gene	13974792	13976272	+	Csa_6G289740	hypothetical protein
6	ena	gene	13980169	13980374	-	Csa_6G289750	hypothetical protein
6	ena	gene	13980451	13982372	-	Csa_6G289760	hypothetical protein
6	ena	gene	13992662	13993529	-	Csa_6G290260	hypothetical protein
6	ena	gene	13994328	13998837	-	Csa_6G290270	hypothetical protein
6	ena	gene	14005427	14008502	+	Csa_6G290280	hypothetical protein
6	ena	gene	14010526	14010861	-	Csa_6G290290	hypothetical protein
6	ena	gene	14015609	14017154	+	Csa_6G290790	hypothetical protein
6	ena	gene	14025654	14029362	+	Csa_6G290800	hypothetical protein
6	ena	gene	14030322	14033260	+	Csa_6G290810	hypothetical protein
6	ena	gene	14034575	14034807	-	Csa_6G290820	hypothetical protein
6	ena	gene	14036633	14039633	+	Csa_6G290830	hypothetical protein
6	ena	gene	14039128	14040853	-	Csa_6G290840	hypothetical protein
6	ena	gene	14041944	14043658	-	Csa_6G290850	Adenylate kinase isoenzyme 6 homolog
6	ena	gene	14045234	14049834	-	Csa_6G290860	hypothetical protein
6	ena	gene	14050717	14053164	+	Csa_6G290870	hypothetical protein
6	ena	gene	14055368	14058049	+	Csa_6G290880	PDIL5-1 [Source:Projected from Arabidopsis thaliana
6	ena	gene	14061398	14062384	+	Csa_6G290890	hypothetical protein
6	ena	gene	14063862	14064301	-	Csa_6G290900	hypothetical protein
6	ena	gene	14069480	14071751	-	Csa_6G290910	Proteasome subunit beta type-4 [Source:Projected
6	ena	gene	14076307	14086128	+	Csa_6G291910	Isovaleryl-CoA dehydrogenase, mitochondrial
6	ena	gene	14087168	14094206	-	Csa_6G291920	hypothetical protein
6	ena	gene	14105865	14108169	-	Csa_6G292420	hypothetical protein
6	ena	gene	14120024	14125039	+	Csa_6G292430	hypothetical protein
6	ena	gene	14139767	14140354	+	Csa_6G293180	hypothetical protein
6	ena	gene	14142269	14143016	+	Csa_6G293930	hypothetical protein
6	ena	gene	14146631	14149231	+	Csa_6G294430	hypothetical protein
6	ena	gene	14150180	14153107	-	Csa_6G294440	hypothetical protein
6	ena	gene	14162604	14164490	+	Csa_6G295940	hypothetical protein
6	ena	gene	14172987	14176086	+	Csa_6G295950	hypothetical protein
6	ena	gene	14177992	14178463	+	Csa_6G295960	hypothetical protein
6	ena	gene	14181507	14186508	+	Csa_6G296460	DNA repair (Rad51) family protein [Source:Projected
6	ena	gene	14213122	14216615	+	Csa_6G296960	Related to AP2.7 [Source:Projected from Arabidopsis
6	ena	gene	14229966	14230214	-	Csa_6G296970	hypothetical protein
6	ena	gene	14231442	14240718	-	Csa_6G296980	hypothetical protein
6	ena	gene	14262055	14265977	+	Csa_6G298480	hypothetical protein
6	ena	gene	14272233	14278463	-	Csa_6G298490	hypothetical protein
6	ena	gene	14285990	14286768	-	Csa_6G298990	hypothetical protein
6	ena	gene	14290344	14290672	+	Csa_6G299000	hypothetical protein
6	ena	gene	14303888	14308313	+	Csa_6G301000	hypothetical protein
6	ena	gene	14309594	14310343	+	Csa_6G301010	hypothetical protein
6	ena	gene	14318765	14331236	+	Csa_6G301020	RPT1 [Source:Projected from Arabidopsis thaliana
6	ena	gene	14332079	14333480	+	Csa_6G301030	hypothetical protein
6	ena	gene	14333727	14334641	-	Csa_6G301040	hypothetical protein
6	ena	gene	14343171	14344923	+	Csa_6G301050	hypothetical protein
6	ena	gene	14353366	14354731	+	Csa_6G301060	hypothetical protein
6	ena	gene	14356758	14363604	-	Csa_6G301070	hypothetical protein
6	ena	gene	14368671	14373136	-	Csa_6G301080	hypothetical protein
6	ena	gene	14381445	14381636	-	Csa_6G301580	hypothetical protein
6	ena	gene	14385043	14385348	+	Csa_6G301590	hypothetical protein
6	ena	gene	14385677	14390983	+	Csa_6G301600	hypothetical protein
6	ena	gene	14394163	14396170	+	Csa_6G301610	hypothetical protein
6	ena	gene	14398204	14401954	-	Csa_6G301620	hypothetical protein
6	ena	gene	14408561	14409051	+	Csa_6G302120	hypothetical protein
6	ena	gene	14413986	14417503	-	Csa_6G302130	hypothetical protein
6	ena	gene	14425640	14429355	+	Csa_6G302140	hypothetical protein
6	ena	gene	14429481	14436930	+	Csa_6G302150	hypothetical protein
6	Ensembl_Plants	gene	14432644	14432724	-	ENSRNA049989807	#N/A
6	ena	gene	14438569	14441170	-	Csa_6G302160	hypothetical protein
6	ena	gene	14450461	14455994	-	Csa_6G302170	Nudix hydrolase 9 [Source:Projected from Arabidopsis
6	ena	gene	14460346	14462588	-	Csa_6G302180	hypothetical protein
6	ena	gene	14483553	14485870	-	Csa_6G302190	hypothetical protein
6	Ensembl_Plants	gene	14493809	14493882	-	ENSRNA049758567	#N/A
6	ena	gene	14495809	14497835	+	Csa_6G302690	hypothetical protein
6	ena	gene	14499833	14503881	-	Csa_6G302700	DNA repair protein RAD51 homolog 4 [Source:Projected
6	ena	gene	14506737	14512031	-	Csa_6G302710	hypothetical protein
6	ena	gene	14521512	14522135	-	Csa_6G303210	hypothetical protein
6	ena	gene	14522379	14524414	-	Csa_6G303220	hypothetical protein
6	ena	gene	14531421	14534662	-	Csa_6G303230	hypothetical protein
6	ena	gene	14537320	14538332	-	Csa_6G303240	hypothetical protein
6	ena	gene	14557189	14557878	+	Csa_6G303740	hypothetical protein
6	ena	gene	14561110	14564444	+	Csa_6G303750	hypothetical protein
6	ena	gene	14564905	14567772	-	Csa_6G303760	hypothetical protein
6	ena	gene	14573898	14575238	-	Csa_6G303770	Histone H2A
6	ena	gene	14586765	14587651	-	Csa_6G303780	hypothetical protein
6	ena	gene	14587777	14588106	+	Csa_6G303790	hypothetical protein
6	ena	gene	14591112	14591474	-	Csa_6G303800	hypothetical protein
6	ena	gene	14594868	14595287	-	Csa_6G304300	hypothetical protein
6	ena	gene	14610438	14611723	-	Csa_6G305300	hypothetical protein
6	ena	gene	14616199	14620909	+	Csa_6G306300	hypothetical protein
6	ena	gene	14622006	14627993	+	Csa_6G306310	hypothetical protein
6	ena	gene	14628624	14635659	-	Csa_6G306320	Kinesin-like protein [Source:Projected from
6	ena	gene	14643217	14649164	+	Csa_6G306330	hypothetical protein
6	ena	gene	14649575	14651979	-	Csa_6G306340	Chaperone protein dnaJ 49 [Source:Projected from
6	ena	gene	14669771	14670289	-	Csa_6G307340	hypothetical protein
6	ena	gene	14672715	14673452	-	Csa_6G307350	hypothetical protein
6	ena	gene	14674324	14674872	-	Csa_6G307360	hypothetical protein
6	ena	gene	14675873	14676454	+	Csa_6G307370	hypothetical protein
6	ena	gene	14677318	14681584	-	Csa_6G307380	hypothetical protein
6	ena	gene	14683553	14691738	+	Csa_6G307390	hypothetical protein
6	ena	gene	14692676	14693778	+	Csa_6G307400	Bifunctional TENA-E protein [Source:Projected from
6	ena	gene	14694710	14698156	-	Csa_6G307410	ATOEP16-S [Source:Projected from Arabidopsis
6	ena	gene	14702080	14714556	-	Csa_6G308410	hypothetical protein
6	ena	gene	14718660	14724683	+	Csa_6G308420	hypothetical protein
6	ena	gene	14725645	14726048	-	Csa_6G308430	hypothetical protein
6	ena	gene	14734720	14736003	-	Csa_6G308930	hypothetical protein
6	ena	gene	14736114	14736583	-	Csa_6G308940	hypothetical protein
6	ena	gene	14741826	14742170	-	Csa_6G309440	hypothetical protein
6	ena	gene	14744670	14745497	-	Csa_6G309940	hypothetical protein
6	ena	gene	14755726	14757072	-	Csa_6G309950	hypothetical protein
6	ena	gene	14763499	14765676	+	Csa_6G309960	hypothetical protein
6	ena	gene	14766299	14778418	-	Csa_6G309970	hypothetical protein
6	ena	gene	14792633	14797768	+	Csa_6G309980	Beta-D-xylosidase 1 [Source:Projected from
6	ena	gene	14801592	14806748	+	Csa_6G310480	hypothetical protein
6	ena	gene	14807146	14807550	+	Csa_6G310490	hypothetical protein
6	ena	gene	14810785	14814891	+	Csa_6G310500	hypothetical protein
6	ena	gene	14816284	14819350	+	Csa_6G311000	hypothetical protein
6	ena	gene	14820306	14820524	+	Csa_6G311010	hypothetical protein
6	ena	gene	14820613	14825354	+	Csa_6G311020	associated molecule with the SH3 domain of STAM 3
6	ena	gene	14833278	14833943	+	Csa_6G311520	hypothetical protein
6	ena	gene	14841968	14846870	-	Csa_6G311530	hypothetical protein
6	ena	gene	14855599	14855954	-	Csa_6G312030	hypothetical protein
6	ena	gene	14856914	14857490	-	Csa_6G312040	hypothetical protein
6	ena	gene	14872370	14873463	-	Csa_6G312540	hypothetical protein
6	ena	gene	14876920	14880724	-	Csa_6G312550	hypothetical protein
6	ena	gene	14883954	14888623	-	Csa_6G312560	hypothetical protein
6	ena	gene	14898740	14899057	-	Csa_6G312570	hypothetical protein
6	ena	gene	14900807	14904338	+	Csa_6G312580	hypothetical protein
6	ena	gene	14907785	14909192	-	Csa_6G312590	hypothetical protein
6	ena	gene	14911945	14913909	+	Csa_6G313090	hypothetical protein
6	ena	gene	14914386	14924002	-	Csa_6G314090	hypothetical protein
6	ena	gene	14925325	14931829	+	Csa_6G314100	Pumilio homolog 24 [Source:Projected from
6	ena	gene	14935345	14942117	+	Csa_6G314110	hypothetical protein
6	ena	gene	14944140	14946721	-	Csa_6G314120	hypothetical protein
6	ena	gene	14948389	14951287	-	Csa_6G314130	hypothetical protein
6	ena	gene	14951717	14955662	-	Csa_6G314140	hypothetical protein
6	ena	gene	14964177	14968890	-	Csa_6G315640	hypothetical protein
6	ena	gene	14973070	14993760	-	Csa_6G318140	hypothetical protein
6	ena	gene	14998697	14999583	+	Csa_6G318150	hypothetical protein
6	ena	gene	15002434	15003757	-	Csa_6G318160	hypothetical protein
6	ena	gene	15011985	15013723	-	Csa_6G318660	hypothetical protein
6	ena	gene	15014300	15016717	-	Csa_6G318670	hypothetical protein
6	ena	gene	15017797	15018205	-	Csa_6G318680	hypothetical protein
6	ena	gene	15023697	15024194	-	Csa_6G318690	hypothetical protein
6	ena	gene	15028092	15030195	+	Csa_6G318700	hypothetical protein
6	ena	gene	15030449	15031309	-	Csa_6G318710	hypothetical protein
6	ena	gene	15036262	15037524	+	Csa_6G319710	hypothetical protein
6	ena	gene	15052555	15054725	+	Csa_6G319720	hypothetical protein
6	ena	gene	15054010	15056974	-	Csa_6G319730	hypothetical protein
6	ena	gene	15057184	15057483	-	Csa_6G319740	hypothetical protein
6	ena	gene	15063749	15064404	+	Csa_6G319750	hypothetical protein
6	ena	gene	15066449	15069397	-	Csa_6G319760	hypothetical protein
6	ena	gene	15073676	15078815	+	Csa_6G319770	Peroxisomal fatty acid beta-oxidation
6	ena	gene	15081478	15083078	-	Csa_6G319780	hypothetical protein
6	ena	gene	15089031	15094527	+	Csa_6G319790	hypothetical protein
6	ena	gene	15097698	15098710	+	Csa_6G319800	hypothetical protein
6	ena	gene	15098734	15099374	+	Csa_6G322300	hypothetical protein
6	ena	gene	15101317	15102134	-	Csa_6G324800	hypothetical protein
6	ena	gene	15102161	15102481	-	Csa_6G324810	hypothetical protein
6	ena	gene	15105481	15106108	-	Csa_6G324820	hypothetical protein
6	ena	gene	15109648	15110480	+	Csa_6G324830	hypothetical protein
6	ena	gene	15117620	15122543	+	Csa_6G324840	hypothetical protein
6	ena	gene	15124876	15125223	+	Csa_6G324850	hypothetical protein
6	ena	gene	15126474	15131174	+	Csa_6G324860	hypothetical protein
6	ena	gene	15132664	15135533	+	Csa_6G324870	hypothetical protein
6	ena	gene	15137895	15139445	+	Csa_6G324880	hypothetical protein
6	ena	gene	15139010	15141995	-	Csa_6G324890	hypothetical protein
6	ena	gene	15145136	15146022	-	Csa_6G325390	hypothetical protein
6	ena	gene	15146098	15148362	-	Csa_6G325400	hypothetical protein
6	ena	gene	15148403	15148844	+	Csa_6G325410	hypothetical protein
6	ena	gene	15148633	15148860	-	Csa_6G326160	hypothetical protein
6	ena	gene	15154090	15154371	+	Csa_6G326910	hypothetical protein
6	ena	gene	15154491	15167540	+	Csa_6G326920	hypothetical protein
6	ena	gene	15168406	15170037	-	Csa_6G326930	Peroxidase 40 [Source:Projected from Arabidopsis
6	ena	gene	15174934	15176479	-	Csa_6G327430	hypothetical protein
6	ena	gene	15179538	15179800	-	Csa_6G327440	hypothetical protein
6	ena	gene	15199093	15200375	-	Csa_6G327940	hypothetical protein
6	ena	gene	15207494	15209763	-	Csa_6G327950	hypothetical protein
6	ena	gene	15212005	15212929	+	Csa_6G327960	hypothetical protein
6	ena	gene	15216459	15220513	-	Csa_6G327970	hypothetical protein
6	ena	gene	15236833	15237927	-	Csa_6G330470	hypothetical protein
6	ena	gene	15243121	15246008	-	Csa_6G330970	hypothetical protein
6	ena	gene	15246544	15248588	+	Csa_6G330980	hypothetical protein
6	ena	gene	15249186	15253602	-	Csa_6G330990	hypothetical protein
6	ena	gene	15253672	15254558	-	Csa_6G331000	hypothetical protein
6	ena	gene	15260385	15266315	-	Csa_6G331010	hypothetical protein
6	ena	gene	15312425	15312589	-	Csa_6G335510	hypothetical protein
6	ena	gene	15335982	15336278	-	Csa_6G336260	hypothetical protein
6	ena	gene	15341920	15342246	+	Csa_6G337010	hypothetical protein
6	ena	gene	15342575	15343109	-	Csa_6G337020	hypothetical protein
6	ena	gene	15352980	15353273	-	Csa_6G337520	hypothetical protein
6	ena	gene	15368564	15373385	-	Csa_6G338020	hypothetical protein
6	ena	gene	15381107	15389262	-	Csa_6G338030	hypothetical protein
6	Ensembl_Plants	gene	15404820	15404891	+	ENSRNA049758540	#N/A
6	ena	gene	15406170	15407806	+	Csa_6G338040	Protein MITOFERRINLIKE 1, chloroplastic
6	ena	gene	15414546	15416705	+	Csa_6G338050	L-type lectin-domain containing receptor kinase S.6
6	ena	gene	15418948	15419505	-	Csa_6G338060	hypothetical protein
6	ena	gene	15422719	15423156	-	Csa_6G338070	hypothetical protein
6	ena	gene	15427318	15427851	-	Csa_6G338080	hypothetical protein
6	ena	gene	15439973	15440821	+	Csa_6G338090	hypothetical protein
6	ena	gene	15458981	15460289	+	Csa_6G338100	hypothetical protein
6	ena	gene	15465628	15467083	-	Csa_6G338110	hypothetical protein
6	ena	gene	15468978	15475981	-	Csa_6G338120	hypothetical protein
6	ena	gene	15477479	15483650	-	Csa_6G338130	hypothetical protein
6	ena	gene	15486599	15490648	+	Csa_6G338140	Putative UDP-glucuronate:xylan alpha-
6	ena	gene	15491968	15495724	+	Csa_6G338150	hypothetical protein
6	ena	gene	15499366	15504790	+	Csa_6G338160	hypothetical protein
6	ena	gene	15509457	15511407	-	Csa_6G338660	Stearoyl-[acyl-carrier-protein] 9-desaturase 6,
6	ena	gene	15513789	15523597	-	Csa_6G338670	hypothetical protein
6	ena	gene	15534049	15537168	+	Csa_6G338680	hypothetical protein
6	ena	gene	15543505	15543741	-	Csa_6G338690	hypothetical protein
6	ena	gene	15558270	15562209	+	Csa_6G343690	hypothetical protein
6	ena	gene	15584105	15591725	+	Csa_6G343700	hypothetical protein
6	ena	gene	15592301	15593670	-	Csa_6G343710	hypothetical protein
6	ena	gene	15612176	15613678	+	Csa_6G344210	hypothetical protein
6	ena	gene	15617537	15617978	-	Csa_6G344220	hypothetical protein
6	ena	gene	15622030	15622212	-	Csa_6G344230	hypothetical protein
6	ena	gene	15631000	15633064	+	Csa_6G344240	Basic blue protein
6	ena	gene	15636451	15640982	+	Csa_6G344250	hypothetical protein
6	ena	gene	15642911	15643186	+	Csa_6G344260	hypothetical protein
6	Ensembl_Plants	gene	15645213	15645284	+	ENSRNA049758541	#N/A
6	ena	gene	15645519	15650234	+	Csa_6G344270	hypothetical protein
6	ena	gene	15650190	15654705	-	Csa_6G344280	hypothetical protein
6	ena	gene	15660815	15661445	-	Csa_6G344290	hypothetical protein
6	ena	gene	15664134	15666450	-	Csa_6G344300	hypothetical protein
6	ena	gene	15673375	15680080	-	Csa_6G344310	hypothetical protein
6	ena	gene	15689715	15689915	-	Csa_6G344810	hypothetical protein
6	ena	gene	15690059	15692152	-	Csa_6G344820	Pentatricopeptide repeat-containing protein
6	ena	gene	15713601	15714895	+	Csa_6G349820	hypothetical protein
6	ena	gene	15716954	15720832	+	Csa_6G349830	hypothetical protein
6	ena	gene	15724578	15726897	-	Csa_6G349840	Protein STAY-GREEN LIKE, chloroplastic
6	ena	gene	15730603	15734261	-	Csa_6G349850	hypothetical protein
6	ena	gene	15739143	15739441	-	Csa_6G350350	hypothetical protein
6	ena	gene	15746413	15747510	-	Csa_6G350360	hypothetical protein
6	ena	gene	15747547	15749286	-	Csa_6G350370	hypothetical protein
6	ena	gene	15776533	15779194	+	Csa_6G351370	hypothetical protein
6	ena	gene	15798088	15803272	+	Csa_6G351870	hypothetical protein
6	ena	gene	15824161	15825154	+	Csa_6G352870	hypothetical protein
6	ena	gene	15830773	15831826	+	Csa_6G354370	hypothetical protein
6	ena	gene	15847693	15848484	+	Csa_6G354870	hypothetical protein
6	ena	gene	15851071	15856395	+	Csa_6G355120	hypothetical protein
6	ena	gene	15861261	15862574	+	Csa_6G355370	hypothetical protein
6	ena	gene	15867026	15868902	+	Csa_6G355380	hypothetical protein
6	ena	gene	15876887	15877874	+	Csa_6G355390	hypothetical protein
6	ena	gene	15877918	15881775	+	Csa_6G355400	TMT1 [Source:Projected from Arabidopsis thaliana
6	ena	gene	15883301	15886215	-	Csa_6G355410	hypothetical protein
6	ena	gene	15887299	15891955	-	Csa_6G355420	hypothetical protein
6	ena	gene	15892884	15897933	-	Csa_6G355430	hypothetical protein
6	ena	gene	15901809	15904791	+	Csa_6G355440	hypothetical protein
6	ena	gene	15906861	15908455	-	Csa_6G355450	hypothetical protein
6	ena	gene	15917322	15918813	-	Csa_6G355460	hypothetical protein
6	ena	gene	15928195	15930129	-	Csa_6G355960	hypothetical protein
6	ena	gene	15939128	15941947	+	Csa_6G355970	hypothetical protein
6	ena	gene	15943198	15945674	+	Csa_6G355980	hypothetical protein
6	ena	gene	15950464	15954603	+	Csa_6G355990	hypothetical protein
6	ena	gene	15964207	15966507	+	Csa_6G356490	hypothetical protein
6	ena	gene	15966989	15971137	-	Csa_6G356990	Catalase isozyme 3
6	ena	gene	15978624	15982720	-	Csa_6G357000	NFD1 [Source:Projected from Arabidopsis thaliana
6	ena	gene	15984175	15993210	+	Csa_6G357010	Cystathionine beta-lyase, chloroplastic
6	ena	gene	15993894	15994999	+	Csa_6G357020	hypothetical protein
6	ena	gene	15995483	16002201	-	Csa_6G357030	Branching enzyme-I precursor (Starch-branching
6	ena	gene	16010718	16011065	-	Csa_6G357530	hypothetical protein
6	ena	gene	16015149	16017558	+	Csa_6G358030	hypothetical protein
6	ena	gene	16017599	16018842	+	Csa_6G358040	hypothetical protein
6	ena	gene	16020164	16024137	+	Csa_6G358050	hypothetical protein
6	ena	gene	16025327	16027048	+	Csa_6G358060	hypothetical protein
6	ena	gene	16028420	16028835	-	Csa_6G358070	hypothetical protein
6	ena	gene	16028729	16033743	+	Csa_6G358080	hypothetical protein
6	ena	gene	16033863	16037796	-	Csa_6G358090	Pentatricopeptide repeat-containing protein
6	ena	gene	16038888	16042841	+	Csa_6G358100	hypothetical protein
6	ena	gene	16045215	16051590	-	Csa_6G358110	hypothetical protein
6	ena	gene	16053353	16062762	-	Csa_6G358120	hypothetical protein
6	ena	gene	16065201	16066141	+	Csa_6G358130	hypothetical protein
6	ena	gene	16066226	16066526	-	Csa_6G358140	hypothetical protein
6	ena	gene	16067789	16067977	-	Csa_6G358150	hypothetical protein
6	ena	gene	16068479	16070906	+	Csa_6G358160	hypothetical protein
6	ena	gene	16076108	16081051	+	Csa_6G358660	hypothetical protein
6	ena	gene	16082575	16083429	+	Csa_6G358670	hypothetical protein
6	ena	gene	16085869	16087744	-	Csa_6G358680	hypothetical protein
6	Ensembl_Plants	gene	16091660	16091773	+	ENSRNA049989784	#N/A
6	ena	gene	16097749	16100410	-	Csa_6G358690	hypothetical protein
6	ena	gene	16106980	16107218	-	Csa_6G358700	hypothetical protein
6	ena	gene	16107424	16109149	+	Csa_6G358710	hypothetical protein
6	ena	gene	16117739	16118684	-	Csa_6G361210	hypothetical protein
6	ena	gene	16127260	16127646	+	Csa_6G361220	hypothetical protein
6	ena	gene	16128414	16131762	+	Csa_6G361230	hypothetical protein
6	ena	gene	16131141	16139721	-	Csa_6G361240	hypothetical protein
6	ena	gene	16141758	16145778	-	Csa_6G361250	hypothetical protein
6	ena	gene	16150631	16154006	-	Csa_6G361260	hypothetical protein
6	ena	gene	16155987	16157808	-	Csa_6G361270	hypothetical protein
6	ena	gene	16160443	16161766	-	Csa_6G361280	hypothetical protein
6	ena	gene	16171455	16176567	+	Csa_6G361290	hypothetical protein
6	ena	gene	16187828	16188925	+	Csa_6G361300	hypothetical protein
6	ena	gene	16190563	16191238	-	Csa_6G361310	hypothetical protein
6	ena	gene	16192794	16194065	-	Csa_6G361320	hypothetical protein
6	ena	gene	16214442	16215083	+	Csa_6G361330	hypothetical protein
6	ena	gene	16221701	16231667	+	Csa_6G361340	hypothetical protein
6	ena	gene	16221753	16222007	-	Csa_6G361350	hypothetical protein
6	ena	gene	16235779	16240529	+	Csa_6G361360	hypothetical protein
6	ena	gene	16241127	16260594	-	Csa_6G361370	Endoribonuclease Dicer homolog 3 [Source:Projected
6	ena	gene	16261150	16262380	+	Csa_6G361380	Copper transporter
6	ena	gene	16268735	16271585	+	Csa_6G361390	hypothetical protein
6	ena	gene	16273054	16275430	+	Csa_6G361400	Endoglucanase 16 [Source:Projected from Arabidopsis
6	ena	gene	16278570	16279867	+	Csa_6G361410	hypothetical protein
6	ena	gene	16283714	16288915	-	Csa_6G361535	hypothetical protein
6	ena	gene	16307905	16310768	-	Csa_6G361660	hypothetical protein
6	ena	gene	16312052	16312434	-	Csa_6G361910	hypothetical protein
6	ena	gene	16316781	16319291	+	Csa_6G362410	YlmG homolog protein 2, chloroplastic
6	ena	gene	16320724	16327993	+	Csa_6G362420	hypothetical protein
6	ena	gene	16334287	16339001	+	Csa_6G362920	hypothetical protein
6	ena	gene	16350992	16355916	+	Csa_6G362930	Thermospermine synthase ACAULIS5 [Source:Projected
6	ena	gene	16357553	16360071	+	Csa_6G362940	hypothetical protein
6	ena	gene	16361755	16367059	-	Csa_6G362950	hypothetical protein
6	ena	gene	16367122	16368450	-	Csa_6G362960	hypothetical protein
6	ena	gene	16376266	16377690	-	Csa_6G362970	hypothetical protein
6	ena	gene	16394136	16395296	+	Csa_6G362980	hypothetical protein
6	ena	gene	16395433	16396325	+	Csa_6G362990	hypothetical protein
6	ena	gene	16397830	16402954	+	Csa_6G363000	hypothetical protein
6	ena	gene	16404446	16405590	+	Csa_6G363010	hypothetical protein
6	ena	gene	16410048	16411611	-	Csa_6G363020	hypothetical protein
6	ena	gene	16423810	16424826	+	Csa_6G363520	hypothetical protein
6	ena	gene	16425724	16426448	+	Csa_6G363530	hypothetical protein
6	ena	gene	16426714	16427225	+	Csa_6G363540	hypothetical protein
6	ena	gene	16430459	16432136	+	Csa_6G363550	hypothetical protein
6	ena	gene	16436956	16437995	+	Csa_6G363560	Probable WRKY transcription factor 50
6	ena	gene	16438253	16442254	-	Csa_6G363570	hypothetical protein
6	ena	gene	16445423	16446328	-	Csa_6G363580	hypothetical protein
6	ena	gene	16447042	16451308	-	Csa_6G363590	hypothetical protein
6	ena	gene	16456710	16460871	+	Csa_6G363600	hypothetical protein
6	ena	gene	16462832	16463518	+	Csa_6G363610	hypothetical protein
6	Ensembl_Plants	gene	16464240	16464372	-	ENSRNA049989786	#N/A
6	ena	gene	16469083	16469601	-	Csa_6G364110	hypothetical protein
6	ena	gene	16472288	16473722	-	Csa_6G364112	hypothetical protein
6	ena	gene	16473729	16488107	-	Csa_6G364113	homolog of separase [Source:Projected from
6	ena	gene	16490664	16490906	+	Csa_6G364115	hypothetical protein
6	ena	gene	16492848	16493418	+	Csa_6G364120	hypothetical protein
6	ena	gene	16496986	16499813	-	Csa_6G365120	hypothetical protein
6	ena	gene	16501012	16505591	-	Csa_6G365130	65-kDa microtubule-associated protein 8
6	ena	gene	16501105	16501524	+	Csa_6G365140	hypothetical protein
6	ena	gene	16508237	16511586	-	Csa_6G365150	hypothetical protein
6	ena	gene	16514980	16525897	+	Csa_6G365160	hypothetical protein
6	ena	gene	16527920	16529998	+	Csa_6G365170	hypothetical protein
6	Ensembl_Plants	gene	16528690	16528818	+	ENSRNA049989803	#N/A
6	ena	gene	16530231	16533654	-	Csa_6G365180	hypothetical protein
6	ena	gene	16535999	16536515	-	Csa_6G365185	hypothetical protein
6	ena	gene	16539567	16540111	-	Csa_6G365190	hypothetical protein
6	ena	gene	16543254	16544914	+	Csa_6G365200	hypothetical protein
6	ena	gene	16545016	16546792	+	Csa_6G365210	hypothetical protein
6	ena	gene	16548906	16551507	-	Csa_6G365220	hypothetical protein
6	ena	gene	16554454	16557366	-	Csa_6G365720	hypothetical protein
6	ena	gene	16558802	16561921	-	Csa_6G365730	hypothetical protein
6	ena	gene	16563079	16566760	+	Csa_6G365740	hypothetical protein
6	ena	gene	16570859	16583991	+	Csa_6G365750	hypothetical protein
6	ena	gene	16586294	16588922	+	Csa_6G366250	hypothetical protein
6	ena	gene	16590149	16590939	+	Csa_6G366260	hypothetical protein
6	ena	gene	16591799	16592799	+	Csa_6G366270	hypothetical protein
6	ena	gene	16593996	16596379	+	Csa_6G366280	hypothetical protein
6	ena	gene	16596505	16598603	-	Csa_6G366290	hypothetical protein
6	ena	gene	16606257	16610092	+	Csa_6G366300	6,7-dimethyl-8-ribityllumazine synthase
6	ena	gene	16610920	16616095	-	Csa_6G366310	hypothetical protein
6	ena	gene	16618857	16628441	-	Csa_6G366320	hypothetical protein
6	ena	gene	16637141	16640545	+	Csa_6G366330	Clp protease adapter protein ClpF, chloroplastic
6	ena	gene	16644728	16649617	+	Csa_6G366340	hypothetical protein
6	ena	gene	16649796	16650227	-	Csa_6G366350	hypothetical protein
6	ena	gene	16650493	16652951	-	Csa_6G366360	Putative pentatricopeptide repeat-containing protein
6	ena	gene	16658237	16661249	-	Csa_6G366370	At1g69310 [Source:Projected from Arabidopsis
6	ena	gene	16662363	16662709	-	Csa_6G366380	hypothetical protein
6	ena	gene	16672557	16674220	-	Csa_6G366390	UDP-glucose 6-dehydrogenase [Source:Projected from
6	ena	gene	16676028	16682275	-	Csa_6G366400	Beta-glucosidase 40 [Source:Projected from
6	ena	gene	16686411	16688406	+	Csa_6G366410	hypothetical protein
6	ena	gene	16688463	16691427	+	Csa_6G366420	hypothetical protein
6	ena	gene	16701661	16703697	-	Csa_6G366430	hypothetical protein
6	Ensembl_Plants	gene	16703788	16703860	-	ENSRNA049758566	#N/A
6	ena	gene	16705063	16709243	-	Csa_6G366440	hypothetical protein
6	ena	gene	16709642	16713196	+	Csa_6G366450	hypothetical protein
6	ena	gene	16715449	16717841	-	Csa_6G366460	hypothetical protein
6	ena	gene	16720752	16729398	+	Csa_6G366470	hypothetical protein
6	ena	gene	16731548	16734844	-	Csa_6G366480	hypothetical protein
6	ena	gene	16736759	16741809	-	Csa_6G366490	RUS3 [Source:Projected from Arabidopsis thaliana
6	ena	gene	16745033	16751726	+	Csa_6G366500	hypothetical protein
6	ena	gene	16752600	16756652	-	Csa_6G366510	Magnesium transporter MRS2-5 [Source:Projected from
6	Ensembl_Plants	gene	16756700	16756771	-	ENSRNA049758565	#N/A
6	ena	gene	16757439	16759546	+	Csa_6G366520	hypothetical protein
6	Ensembl_Plants	gene	16760178	16760249	+	ENSRNA049758542	#N/A
6	ena	gene	16761146	16763830	-	Csa_6G366530	hypothetical protein
6	ena	gene	16766259	16768889	+	Csa_6G366540	CB5-A [Source:Projected from Arabidopsis thaliana
6	ena	gene	16770157	16772395	+	Csa_6G366550	ATE1 [Source:Projected from Arabidopsis thaliana
6	ena	gene	16777724	16779737	-	Csa_6G366560	Cytochrome P450 78A5 [Source:Projected from
6	ena	gene	16785088	16788459	-	Csa_6G366570	hypothetical protein
6	ena	gene	16793944	16795240	-	Csa_6G366580	hypothetical protein
6	ena	gene	16807983	16812661	+	Csa_6G367080	hypothetical protein
6	ena	gene	16821966	16824168	+	Csa_6G367090	hypothetical protein
6	ena	gene	16826074	16826481	-	Csa_6G367100	hypothetical protein
6	ena	gene	16826935	16827387	-	Csa_6G367105	hypothetical protein
6	ena	gene	16828385	16835548	+	Csa_6G367110	hypothetical protein
6	ena	gene	16836152	16841244	-	Csa_6G367120	hypothetical protein
6	ena	gene	16841831	16842052	+	Csa_6G367130	hypothetical protein
6	Ensembl_Plants	gene	16845805	16846107	+	ENSRNA049989824	#N/A
6	ena	gene	16846278	16846676	-	Csa_6G367140	hypothetical protein
6	ena	gene	16849576	16851884	-	Csa_6G367150	hypothetical protein
6	ena	gene	16855060	16855539	-	Csa_6G367160	hypothetical protein
6	ena	gene	16860746	16863896	-	Csa_6G367170	hypothetical protein
6	ena	gene	16865065	16870077	+	Csa_6G367180	D-aminoacyl-tRNA deacylases [Source:Projected from
6	ena	gene	16873051	16873663	-	Csa_6G367190	hypothetical protein
6	ena	gene	16875102	16876618	+	Csa_6G370190	hypothetical protein
6	Ensembl_Plants	gene	16885446	16885751	-	ENSRNA049989823	#N/A
6	ena	gene	16886604	16891737	-	Csa_6G373190	Transcription factor BIM2 [Source:Projected from
6	ena	gene	16891553	16891847	+	Csa_6G373200	hypothetical protein
6	ena	gene	16905411	16905707	-	Csa_6G374700	hypothetical protein
6	ena	gene	16908684	16908932	-	Csa_6G374710	hypothetical protein
6	ena	gene	16912208	16912854	-	Csa_6G374720	hypothetical protein
6	ena	gene	16932329	16932526	-	Csa_6G375720	hypothetical protein
6	ena	gene	16934210	16937464	-	Csa_6G375730	hypothetical protein
6	ena	gene	16946186	16950303	+	Csa_6G376230	hypothetical protein
6	ena	gene	16951863	16952238	+	Csa_6G376240	hypothetical protein
6	ena	gene	16961104	16961817	-	Csa_6G376250	hypothetical protein
6	ena	gene	16963428	16973446	-	Csa_6G376260	UDP-sugar pyrophospharylase
6	ena	gene	16987657	16991196	-	Csa_6G376270	hypothetical protein
6	ena	gene	17000284	17000493	+	Csa_6G376280	hypothetical protein
6	ena	gene	17013203	17037208	-	Csa_6G376290	histone methyltransferases(H3-K4 specific);histone
6	ena	gene	17058361	17077991	+	Csa_6G381790	hypothetical protein
6	ena	gene	17080243	17086174	+	Csa_6G381800	NAD kinase 2 [Source:Projected from Arabidopsis
6	ena	gene	17088122	17091024	+	Csa_6G381810	hypothetical protein
6	ena	gene	17092523	17097260	-	Csa_6G381820	hypothetical protein
6	ena	gene	17115458	17115788	-	Csa_6G381830	hypothetical protein
6	ena	gene	17120487	17120756	-	Csa_6G381840	hypothetical protein
6	ena	gene	17131069	17133739	-	Csa_6G381850	hypothetical protein
6	ena	gene	17155736	17159071	-	Csa_6G382350	hypothetical protein
6	ena	gene	17162715	17165037	+	Csa_6G382360	hypothetical protein
6	ena	gene	17162962	17168738	-	Csa_6G382370	hypothetical protein
6	ena	gene	17184422	17190232	-	Csa_6G382870	hypothetical protein
6	ena	gene	17203062	17208264	+	Csa_6G382880	hypothetical protein
6	ena	gene	17208573	17213282	+	Csa_6G382890	8-oxoguanine DNA glycosylase
6	ena	gene	17211394	17218256	-	Csa_6G382900	hypothetical protein
6	ena	gene	17233660	17238530	+	Csa_6G382910	hypothetical protein
6	ena	gene	17238909	17239752	+	Csa_6G382920	hypothetical protein
6	ena	gene	17241310	17244625	-	Csa_6G382930	hypothetical protein
6	ena	gene	17248336	17248614	-	Csa_6G382940	hypothetical protein
6	ena	gene	17263033	17264793	+	Csa_6G382950	NAC domain-containing protein
6	ena	gene	17268788	17279758	-	Csa_6G382960	Replication factor C subunit 5 [Source:Projected
6	ena	gene	17287859	17290250	+	Csa_6G382970	hypothetical protein
6	ena	gene	17294281	17294760	-	Csa_6G382980	hypothetical protein
6	ena	gene	17296830	17309967	+	Csa_6G382990	hypothetical protein
6	ena	gene	17323415	17326510	-	Csa_6G383000	hypothetical protein
6	ena	gene	17331331	17339940	+	Csa_6G383010	hypothetical protein
6	ena	gene	17342928	17343164	-	Csa_6G383020	hypothetical protein
6	ena	gene	17361797	17366968	+	Csa_6G383520	Protein disulfide-isomerase
6	ena	gene	17377317	17380422	-	Csa_6G383530	A-type response regulator, Cytokinin signalin
6	ena	gene	17391474	17392298	+	Csa_6G383540	hypothetical protein
6	ena	gene	17399675	17400808	-	Csa_6G383550	hypothetical protein
6	ena	gene	17403256	17403539	+	Csa_6G383560	hypothetical protein
6	ena	gene	17404119	17410671	-	Csa_6G384060	hypothetical protein
6	ena	gene	17425080	17425325	-	Csa_6G384560	hypothetical protein
6	ena	gene	17433824	17436456	+	Csa_6G385060	hypothetical protein
6	ena	gene	17441149	17441829	+	Csa_6G385070	hypothetical protein
6	ena	gene	17443595	17444001	-	Csa_6G385080	hypothetical protein
6	ena	gene	17449447	17453800	-	Csa_6G385090	hypothetical protein
6	ena	gene	17449497	17449832	+	Csa_6G385100	hypothetical protein
6	ena	gene	17454874	17458445	+	Csa_6G385110	hypothetical protein
6	ena	gene	17460022	17465216	-	Csa_6G385120	hypothetical protein
6	ena	gene	17480202	17481800	-	Csa_6G390120	hypothetical protein
6	ena	gene	17489202	17490829	-	Csa_6G390130	hypothetical protein
6	ena	gene	17521148	17527364	+	Csa_6G395130	hypothetical protein
6	ena	gene	17527534	17532393	-	Csa_6G395140	Ras-related protein RABC1 [Source:Projected from
6	ena	gene	17549461	17551182	+	Csa_6G396640	Probable indole-3-pyruvate monooxygenase YUCCA11
6	ena	gene	17563827	17566841	-	Csa_6G396650	hypothetical protein
6	ena	gene	17570875	17574291	-	Csa_6G396660	hypothetical protein
6	ena	gene	17605473	17605784	+	Csa_6G397160	hypothetical protein
6	ena	gene	17617215	17618808	+	Csa_6G397170	hypothetical protein
6	ena	gene	17627419	17631165	-	Csa_6G397180	hypothetical protein
6	ena	gene	17635190	17635819	-	Csa_6G397190	hypothetical protein
6	ena	gene	17648729	17651172	-	Csa_6G397440	hypothetical protein
6	ena	gene	17654232	17656995	+	Csa_6G397690	hypothetical protein
6	ena	gene	17657469	17669122	-	Csa_6G397700	hypothetical protein
6	ena	gene	17695130	17696235	-	Csa_6G398200	hypothetical protein
6	ena	gene	17700317	17701366	-	Csa_6G398210	hypothetical protein
6	Ensembl_Plants	gene	17703348	17703486	-	ENSRNA049989792	#N/A
6	ena	gene	17703416	17704084	+	Csa_6G398220	hypothetical protein
6	Ensembl_Plants	gene	17703675	17703811	+	ENSRNA049989790	#N/A
6	ena	gene	17713586	17713939	+	Csa_6G399220	hypothetical protein
6	ena	gene	17718441	17720940	+	Csa_6G399720	hypothetical protein
6	ena	gene	17721985	17726570	+	Csa_6G399730	hypothetical protein
6	ena	gene	17722035	17722348	-	Csa_6G399740	hypothetical protein
6	ena	gene	17725584	17726308	-	Csa_6G399750	hypothetical protein
6	ena	gene	17726602	17731012	+	Csa_6G399760	hypothetical protein
6	ena	gene	17734003	17735932	-	Csa_6G399770	hypothetical protein
6	ena	gene	17737552	17746054	-	Csa_6G399780	hypothetical protein
6	ena	gene	17751170	17751514	+	Csa_6G400280	hypothetical protein
6	ena	gene	17752391	17753770	+	Csa_6G400290	hypothetical protein
6	ena	gene	17754323	17777586	+	Csa_6G400300	DNA-directed RNA polymerase subunit beta
6	ena	gene	17781409	17805876	-	Csa_6G400800	hypothetical protein
6	ena	gene	17806138	17806556	+	Csa_6G400810	hypothetical protein
6	ena	gene	17808016	17809745	+	Csa_6G400820	Vacuolar protein sorting-associated protein 36
6	ena	gene	17842726	17851002	-	Csa_6G401070	DNA gyrase subunit A, chloroplastic/mitochondrial
6	ena	gene	17857117	17864342	+	Csa_6G401320	Nudix hydrolase 16, mitochondrial [Source:Projected
6	ena	gene	17866417	17873585	+	Csa_6G401330	hypothetical protein
6	ena	gene	17877285	17878526	+	Csa_6G401340	Catalytic
6	ena	gene	17885822	17886313	-	Csa_6G401350	Putative RING-H2 finger protein ATL69
6	ena	gene	17887089	17889707	-	Csa_6G401360	hypothetical protein
6	ena	gene	17891013	17896296	-	Csa_6G401370	hypothetical protein
6	ena	gene	17898281	17901702	-	Csa_6G401380	Thioredoxin-like protein CITRX, chloroplastic
6	ena	gene	17903374	17904669	-	Csa_6G401390	hypothetical protein
6	ena	gene	17903741	17904067	+	Csa_6G401395	hypothetical protein
6	ena	gene	17906129	17910313	-	Csa_6G401400	Hydroxyproline O-arabinosyltransferase 3
6	ena	gene	17911865	17914465	-	Csa_6G401410	hypothetical protein
6	ena	gene	17919737	17920134	+	Csa_6G401420	hypothetical protein
6	ena	gene	17921812	17925316	-	Csa_6G401430	hypothetical protein
6	ena	gene	17944834	17948782	-	Csa_6G401440	hypothetical protein
6	ena	gene	17951095	17954895	+	Csa_6G401450	PsbP domain-containing protein 3, chloroplastic
6	Ensembl_Plants	gene	17956729	17956817	+	ENSRNA049989800	#N/A
6	ena	gene	17957167	17959921	-	Csa_6G401460	hypothetical protein
6	ena	gene	17963768	17969653	-	Csa_6G401470	hypothetical protein
6	ena	gene	17969854	17970378	-	Csa_6G401480	hypothetical protein
6	ena	gene	17976918	17980373	-	Csa_6G401490	hydroxy methylglutaryl CoA reductase 1
6	ena	gene	17990746	18003215	-	Csa_6G401500	hypothetical protein
6	ena	gene	18003135	18003311	+	Csa_6G401510	hypothetical protein
6	ena	gene	18008889	18025311	+	Csa_6G401520	hypothetical protein
6	ena	gene	18035542	18039744	+	Csa_6G401530	hypothetical protein
6	ena	gene	18038737	18039226	-	Csa_6G401540	hypothetical protein
6	ena	gene	18043106	18051277	-	Csa_6G401550	hypothetical protein
6	ena	gene	18065052	18066742	-	Csa_6G402550	hypothetical protein
6	ena	gene	18070702	18074973	-	Csa_6G403050	hypothetical protein
6	ena	gene	18083004	18083831	-	Csa_6G403060	hypothetical protein
6	ena	gene	18087146	18090106	-	Csa_6G403070	Transcription factor BPE [Source:Projected from
6	ena	gene	18091474	18091821	+	Csa_6G403320	hypothetical protein
6	ena	gene	18101453	18108188	+	Csa_6G403570	hypothetical protein
6	ena	gene	18108531	18112559	-	Csa_6G403580	Exocyst complex component EXO84A [Source:Projected
6	ena	gene	18112971	18115710	+	Csa_6G403590	hypothetical protein
6	ena	gene	18117871	18121104	+	Csa_6G403600	hypothetical protein
6	ena	gene	18123150	18126657	+	Csa_6G403610	hypothetical protein
6	ena	gene	18128535	18131637	+	Csa_6G403620	hypothetical protein
6	ena	gene	18140987	18143169	-	Csa_6G404120	hypothetical protein
6	ena	gene	18146229	18146790	-	Csa_6G404130	hypothetical protein
6	Ensembl_Plants	gene	18156593	18156673	+	ENSRNA049758543	#N/A
6	ena	gene	18158113	18160280	-	Csa_6G404140	hypothetical protein
6	ena	gene	18166850	18170068	+	Csa_6G404150	hypothetical protein
6	ena	gene	18170206	18171954	+	Csa_6G404160	hypothetical protein
6	ena	gene	18172021	18176011	+	Csa_6G404170	hypothetical protein
6	ena	gene	18177862	18182288	+	Csa_6G404180	hypothetical protein
6	ena	gene	18182914	18192213	+	Csa_6G404190	Xylulose kinase 2 [Source:Projected from Arabidopsis
6	ena	gene	18196266	18197395	-	Csa_6G404200	Transcription factor PRE6 [Source:Projected from
6	ena	gene	18209231	18211182	-	Csa_6G404210	Hypersensitive-induced response protein 2
6	ena	gene	18211837	18212342	-	Csa_6G404220	hypothetical protein
6	ena	gene	18214909	18217842	-	Csa_6G404230	hypothetical protein
6	ena	gene	18219880	18223064	+	Csa_6G404240	hypothetical protein
6	ena	gene	18223233	18225420	-	Csa_6G404250	hypothetical protein
6	ena	gene	18231282	18235263	+	Csa_6G404260	hypothetical protein
6	ena	gene	18237396	18238128	+	Csa_6G404270	Germin-like protein subfamily 1 member 1
6	ena	gene	18240202	18245833	+	Csa_6G404280	hypothetical protein
6	Ensembl_Plants	gene	18254082	18254170	+	ENSRNA049989796	#N/A
6	ena	gene	18254084	18255332	+	Csa_6G404290	hypothetical protein
6	ena	gene	18273379	18278770	+	Csa_6G405290	Chorismate synthase, chloroplastic [Source:Projected
6	ena	gene	18282140	18283910	-	Csa_6G405300	hypothetical protein
6	ena	gene	18286927	18291791	+	Csa_6G405310	hypothetical protein
6	ena	gene	18294210	18294443	-	Csa_6G405315	hypothetical protein
6	ena	gene	18296322	18299521	-	Csa_6G405320	hypothetical protein
6	ena	gene	18299663	18299946	-	Csa_6G405330	hypothetical protein
6	ena	gene	18300139	18303231	+	Csa_6G405340	Mannan endo-1,4-beta-mannosidase 6 [Source:Projected
6	ena	gene	18309464	18312997	-	Csa_6G405350	hypothetical protein
6	ena	gene	18313295	18313568	+	Csa_6G405360	hypothetical protein
6	ena	gene	18313605	18315488	+	Csa_6G405370	hypothetical protein
6	ena	gene	18316884	18325918	-	Csa_6G405870	hypothetical protein
6	ena	gene	18327465	18329585	+	Csa_6G405880	Ubiquitin-like protein
6	ena	gene	18333882	18337214	-	Csa_6G405890	Auxin response factor 16 [Source:Projected from
6	ena	gene	18341943	18342453	-	Csa_6G405900	hypothetical protein
6	ena	gene	18347498	18348919	-	Csa_6G405910	hypothetical protein
6	ena	gene	18352364	18354766	-	Csa_6G405920	GATA transcription factor [Source:Projected from
6	ena	gene	18365230	18371836	-	Csa_6G405930	hypothetical protein
6	ena	gene	18373502	18377499	-	Csa_6G405940	hypothetical protein
6	ena	gene	18387254	18390725	-	Csa_6G405950	hypothetical protein
6	ena	gene	18400240	18403745	+	Csa_6G405960	hypothetical protein
6	ena	gene	18404355	18407843	+	Csa_6G405970	hypothetical protein
6	ena	gene	18409128	18409505	-	Csa_6G405980	hypothetical protein
6	ena	gene	18414726	18423279	+	Csa_6G405990	hypothetical protein
6	ena	gene	18434861	18438187	+	Csa_6G406010	hypothetical protein
6	ena	gene	18443926	18452435	-	Csa_6G406020	hypothetical protein
6	ena	gene	18455349	18458939	-	Csa_6G406030	hypothetical protein
6	ena	gene	18488767	18492584	+	Csa_6G406530	hypothetical protein
6	ena	gene	18497164	18502310	+	Csa_6G406540	Glycerol-3-phosphate dehydrogenase SDP6,
6	ena	gene	18503816	18507276	-	Csa_6G406550	hypothetical protein
6	ena	gene	18515322	18516552	+	Csa_6G407055	hypothetical protein
6	ena	gene	18521049	18532285	+	Csa_6G407060	MRH2 [Source:Projected from Arabidopsis thaliana
6	ena	gene	18533033	18549943	-	Csa_6G407070	SEC8 [Source:Projected from Arabidopsis thaliana
6	ena	gene	18558073	18563038	+	Csa_6G407080	Protein FLOWERING locus D-like protein
6	ena	gene	18565650	18566744	-	Csa_6G407090	hypothetical protein
6	Ensembl_Plants	gene	18576474	18576560	+	ENSRNA049994917	#N/A
6	ena	gene	18578339	18579753	-	Csa_6G407100	hypothetical protein
6	ena	gene	18585376	18587742	-	Csa_6G407110	hypothetical protein
6	ena	gene	18592681	18595614	-	Csa_6G407120	hypothetical protein
6	ena	gene	18598798	18599067	-	Csa_6G407130	hypothetical protein
6	ena	gene	18599589	18600041	-	Csa_6G407140	hypothetical protein
6	ena	gene	18600955	18603127	-	Csa_6G407150	hypothetical protein
6	ena	gene	18614081	18615566	-	Csa_6G407650	hypothetical protein
6	ena	gene	18637758	18643990	+	Csa_6G408150	ATP binding protein-like [Source:Projected from
6	Ensembl_Plants	gene	18652838	18652957	+	ENSRNA049989817	#N/A
6	ena	gene	18655313	18655858	+	Csa_6G408160	hypothetical protein
6	ena	gene	18665789	18669859	+	Csa_6G408170	hypothetical protein
6	ena	gene	18672467	18686188	+	Csa_6G408180	hypothetical protein
6	ena	gene	18702542	18702972	+	Csa_6G408190	hypothetical protein
6	ena	gene	18705666	18706404	+	Csa_6G408200	hypothetical protein
6	ena	gene	18706430	18706891	+	Csa_6G408210	hypothetical protein
6	ena	gene	18707792	18714662	-	Csa_6G408220	hypothetical protein
6	ena	gene	18722101	18724050	+	Csa_6G408230	hypothetical protein
6	ena	gene	18730124	18731573	+	Csa_6G408240	hypothetical protein
6	ena	gene	18732112	18732938	-	Csa_6G408250	hypothetical protein
6	ena	gene	18735769	18736399	-	Csa_6G408260	hypothetical protein
6	ena	gene	18736417	18736707	-	Csa_6G408270	hypothetical protein
6	ena	gene	18739831	18740130	+	Csa_6G408280	hypothetical protein
6	ena	gene	18747729	18752744	+	Csa_6G408780	Mediator of RNA polymerase II transcription subunit
6	ena	gene	18755072	18763841	+	Csa_6G408790	Protein PALE CRESS, chloroplastic [Source:Projected
6	ena	gene	18764393	18765646	-	Csa_6G408800	EID1-like F-box protein 3 [Source:Projected from
6	ena	gene	18771474	18774579	+	Csa_6G408810	Glutathione peroxidase
6	ena	gene	18785493	18787349	-	Csa_6G408820	hypothetical protein
6	ena	gene	18789333	18792215	-	Csa_6G409320	hypothetical protein
6	ena	gene	18792764	18794360	-	Csa_6G409330	hypothetical protein
6	ena	gene	18794436	18796167	-	Csa_6G409340	hypothetical protein
6	ena	gene	18799432	18804671	+	Csa_6G409350	hypothetical protein
6	ena	gene	18807087	18807907	+	Csa_6G409360	hypothetical protein
6	ena	gene	18814619	18816905	+	Csa_6G409370	hypothetical protein
6	ena	gene	18816883	18823216	-	Csa_6G409380	hypothetical protein
6	ena	gene	18826307	18826614	-	Csa_6G409390	hypothetical protein
6	ena	gene	18831296	18831671	-	Csa_6G409400	hypothetical protein
6	ena	gene	18839764	18841265	+	Csa_6G409900	hypothetical protein
6	ena	gene	18845834	18858268	+	Csa_6G409910	hypothetical protein
6	ena	gene	18858301	18866923	+	Csa_6G409920	hypothetical protein
6	ena	gene	18877158	18878706	+	Csa_6G409930	hypothetical protein
6	ena	gene	18879034	18879345	+	Csa_6G409940	hypothetical protein
6	ena	gene	18881625	18882340	+	Csa_6G409950	hypothetical protein
6	ena	gene	18882352	18883145	-	Csa_6G409960	hypothetical protein
6	ena	gene	18883308	18884144	-	Csa_6G409970	OEP7 [Source:Projected from Arabidopsis thaliana
6	ena	gene	18884442	18894778	+	Csa_6G409980	hypothetical protein
6	ena	gene	18898819	18899353	+	Csa_6G409990	hypothetical protein
6	ena	gene	18900789	18902584	+	Csa_6G410000	hypothetical protein
6	ena	gene	18902706	18903832	-	Csa_6G410010	hypothetical protein
6	ena	gene	18910132	18920509	-	Csa_6G410020	hypothetical protein
6	ena	gene	18927270	18929628	-	Csa_6G410030	hypothetical protein
6	ena	gene	18935393	18936705	-	Csa_6G410040	hypothetical protein
6	ena	gene	18941840	18951240	-	Csa_6G410050	hypothetical protein
6	ena	gene	18954123	18956471	-	Csa_6G410060	hypothetical protein
6	ena	gene	18960668	18960973	+	Csa_6G410070	hypothetical protein
6	ena	gene	18963959	18967868	+	Csa_6G410080	hypothetical protein
6	ena	gene	18969247	18970504	-	Csa_6G410090	hypothetical protein
6	ena	gene	18974281	18975267	+	Csa_6G410100	hypothetical protein
6	ena	gene	18980348	18981720	+	Csa_6G410600	F-box/kelch-repeat protein SKIP30 [Source:Projected
6	ena	gene	18983412	18983734	-	Csa_6G410610	hypothetical protein
6	ena	gene	18983883	18984497	-	Csa_6G410620	hypothetical protein
6	Ensembl_Plants	gene	18986416	18986489	-	ENSRNA049758564	#N/A
6	ena	gene	18987550	18989979	-	Csa_6G410630	hypothetical protein
6	ena	gene	18990194	18997012	+	Csa_6G410640	hypothetical protein
6	ena	gene	18997353	19003400	-	Csa_6G410650	Ent-copalyl diphosphate synthase, chloroplastic
6	ena	gene	19013011	19019247	-	Csa_6G410660	Ribosome-recycling factor, chloroplastic
6	ena	gene	19020436	19021539	+	Csa_6G410670	Mavicyanin
6	ena	gene	19022509	19024730	+	Csa_6G410680	Outer envelope pore protein 37, chloroplastic
6	ena	gene	19028999	19032091	-	Csa_6G411180	hypothetical protein
6	ena	gene	19035811	19040375	+	Csa_6G411190	hypothetical protein
6	ena	gene	19050189	19051494	-	Csa_6G411200	COP9 signalosome complex subunit 8 [Source:Projected
6	ena	gene	19055070	19056095	+	Csa_6G411210	Fasciclin-like arabinogalactan protein 19
6	ena	gene	19059974	19065438	+	Csa_6G411220	hypothetical protein
6	ena	gene	19068401	19074653	-	Csa_6G411230	hypothetical protein
6	ena	gene	19074895	19075261	-	Csa_6G411240	hypothetical protein
6	ena	gene	19078704	19079025	-	Csa_6G411250	hypothetical protein
6	ena	gene	19079107	19083042	+	Csa_6G411260	hypothetical protein
6	ena	gene	19085502	19089582	+	Csa_6G411270	hypothetical protein
6	ena	gene	19093892	19094587	+	Csa_6G411280	hypothetical protein
6	ena	gene	19097146	19105364	+	Csa_6G411290	hypothetical protein
6	ena	gene	19107437	19108523	+	Csa_6G411300	hypothetical protein
6	ena	gene	19127197	19128485	+	Csa_6G411310	hypothetical protein
6	Ensembl_Plants	gene	19158804	19158932	+	ENSRNA049989815	#N/A
6	ena	gene	19167153	19168816	-	Csa_6G416810	hypothetical protein
6	ena	gene	19176791	19189612	-	Csa_6G416820	hypothetical protein
6	ena	gene	19190547	19190840	-	Csa_6G416830	hypothetical protein
6	ena	gene	19198684	19200520	-	Csa_6G416840	hypothetical protein
6	Ensembl_Plants	gene	19200829	19200938	-	ENSRNA049989801	#N/A
6	ena	gene	19217109	19219844	-	Csa_6G416850	Pollen coat oleosin-glycine rich protein
6	ena	gene	19221397	19225392	-	Csa_6G416860	hypothetical protein
6	ena	gene	19233355	19235385	+	Csa_6G417860	hypothetical protein
6	ena	gene	19237389	19239863	+	Csa_6G417870	hypothetical protein
6	ena	gene	19243206	19255506	-	Csa_6G417880	hypothetical protein
6	ena	gene	19257362	19258938	-	Csa_6G417890	hypothetical protein
6	ena	gene	19264818	19266258	-	Csa_6G417895	hypothetical protein
6	ena	gene	19273677	19281207	+	Csa_6G417900	hypothetical protein
6	ena	gene	19283029	19283781	-	Csa_6G418400	hypothetical protein
6	ena	gene	19287109	19289156	-	Csa_6G418410	hypothetical protein
6	ena	gene	19292492	19292905	+	Csa_6G418660	hypothetical protein
6	ena	gene	19293030	19304155	-	Csa_6G418910	hypothetical protein
6	ena	gene	19304173	19304766	-	Csa_6G418920	hypothetical protein
6	ena	gene	19308092	19308811	+	Csa_6G418930	hypothetical protein
6	ena	gene	19309051	19309874	+	Csa_6G418940	hypothetical protein
6	ena	gene	19311661	19314609	-	Csa_6G419440	hypothetical protein
6	ena	gene	19315524	19316795	+	Csa_6G419450	hypothetical protein
6	ena	gene	19316535	19317783	-	Csa_6G419460	hypothetical protein
6	ena	gene	19319618	19320654	-	Csa_6G419470	hypothetical protein
6	ena	gene	19323605	19324090	-	Csa_6G419480	hypothetical protein
6	ena	gene	19325590	19327455	-	Csa_6G419490	hypothetical protein
6	ena	gene	19328682	19332573	-	Csa_6G419500	hypothetical protein
6	ena	gene	19345343	19345692	-	Csa_6G419510	hypothetical protein
6	ena	gene	19355838	19356484	-	Csa_6G419520	hypothetical protein
6	Ensembl_Plants	gene	19358933	19359084	+	ENSRNA049989810	#N/A
6	ena	gene	19362143	19363106	+	Csa_6G420520	hypothetical protein
6	ena	gene	19364226	19365082	-	Csa_6G420530	Plasmodesmata callose-binding protein 5
6	ena	gene	19366609	19367256	+	Csa_6G421030	hypothetical protein
6	ena	gene	19368373	19371766	-	Csa_6G421040	hypothetical protein
6	ena	gene	19379591	19384663	+	Csa_6G421050	hypothetical protein
6	Ensembl_Plants	gene	19386408	19386496	-	ENSRNA049989794	#N/A
6	ena	gene	19386416	19387105	-	Csa_6G421060	hypothetical protein
6	Ensembl_Plants	gene	19386560	19386703	-	ENSRNA049989819	#N/A
6	ena	gene	19389619	19389869	-	Csa_6G421070	hypothetical protein
6	ena	gene	19395808	19398395	+	Csa_6G421570	hypothetical protein
6	ena	gene	19404495	19406710	+	Csa_6G421580	Clathrin coat assembly protein AP180
6	ena	gene	19408747	19409134	-	Csa_6G421590	hypothetical protein
6	ena	gene	19409830	19412057	-	Csa_6G421600	hypothetical protein
6	ena	gene	19415766	19421951	+	Csa_6G421610	Embryo defective 1381 [Source:Projected from
6	ena	gene	19427202	19428425	+	Csa_6G421620	hypothetical protein
6	Ensembl_Plants	gene	19433545	19433618	-	ENSRNA049758563	#N/A
6	ena	gene	19435577	19436822	+	Csa_6G421630	hypothetical protein
6	ena	gene	19437602	19440498	-	Csa_6G421640	hypothetical protein
6	ena	gene	19447180	19452797	-	Csa_6G421650	hypothetical protein
6	ena	gene	19461773	19463003	+	Csa_6G421660	hypothetical protein
6	ena	gene	19467844	19469629	-	Csa_6G421670	hypothetical protein
6	ena	gene	19473028	19474793	-	Csa_6G421680	hypothetical protein
6	ena	gene	19479020	19479474	+	Csa_6G421690	hypothetical protein
6	ena	gene	19481725	19484872	-	Csa_6G421700	hypothetical protein
6	ena	gene	19487454	19492930	-	Csa_6G421710	tRNase Z TRZ2, chloroplastic [Source:Projected from
6	ena	gene	19494632	19497009	-	Csa_6G421720	hypothetical protein
6	ena	gene	19501555	19502282	+	Csa_6G421730	hypothetical protein
6	ena	gene	19502957	19508944	-	Csa_6G421740	hypothetical protein
6	ena	gene	19508998	19510700	-	Csa_6G421750	hypothetical protein
6	ena	gene	19513004	19515508	+	Csa_6G421760	Alpha-crystallin domain 32.1 [Source:Projected from
6	ena	gene	19517340	19521353	+	Csa_6G421770	Protein trichome birefringence-like 43
6	ena	gene	19525643	19534337	+	Csa_6G421780	hypothetical protein
6	ena	gene	19534637	19535612	+	Csa_6G421790	hypothetical protein
6	ena	gene	19538655	19539913	-	Csa_6G421800	hypothetical protein
6	ena	gene	19544089	19554812	+	Csa_6G422800	hypothetical protein
6	ena	gene	19556260	19561480	+	Csa_6G422810	Glutamyl-tRNA(Gln) amidotransferase subunit A,
6	ena	gene	19562420	19563875	+	Csa_6G422820	V-type proton ATPase subunit D [Source:Projected
6	ena	gene	19568501	19575093	-	Csa_6G422830	hypothetical protein
6	ena	gene	19589903	19596506	+	Csa_6G423330	hypothetical protein
6	ena	gene	19596981	19598707	-	Csa_6G423340	hypothetical protein
6	ena	gene	19605394	19608334	+	Csa_6G423350	hypothetical protein
6	ena	gene	19611448	19614404	-	Csa_6G423360	hypothetical protein
6	ena	gene	19620396	19622218	+	Csa_6G423370	CYP718 [Source:Projected from Arabidopsis thaliana
6	ena	gene	19622371	19625254	-	Csa_6G423380	hypothetical protein
6	ena	gene	19629126	19630208	+	Csa_6G423390	hypothetical protein
6	ena	gene	19635317	19640650	+	Csa_6G423400	hypothetical protein
6	ena	gene	19653293	19653745	+	Csa_6G423410	hypothetical protein
6	ena	gene	19654605	19659083	-	Csa_6G423420	hypothetical protein
6	ena	gene	19670393	19677230	+	Csa_6G423430	AML1
6	ena	gene	19677379	19680754	-	Csa_6G423440	Ribose-phosphate pyrophosphokinase 4
6	ena	gene	19688533	19690851	+	Csa_6G423450	Glycerol-3-phosphate acyltransferase 1
6	ena	gene	19698415	19699592	-	Csa_6G423460	hypothetical protein
6	ena	gene	19706232	19710572	+	Csa_6G423470	hypothetical protein
6	ena	gene	19711196	19713957	+	Csa_6G423480	Primary amine oxidase 1 [Source:Projected from
6	ena	gene	19716836	19719717	-	Csa_6G423980	hypothetical protein
6	ena	gene	19732132	19734380	+	Csa_6G423990	hypothetical protein
6	ena	gene	19735061	19740092	-	Csa_6G424000	Lipoxygenase
6	ena	gene	19754047	19759877	+	Csa_6G424010	hypothetical protein
6	ena	gene	19768927	19769232	+	Csa_6G424020	hypothetical protein
6	ena	gene	19769287	19776197	-	Csa_6G424520	Time for coffee [Source:Projected from Arabidopsis
6	ena	gene	19793643	19798602	+	Csa_6G424530	Sugar transporter
6	ena	gene	19798697	19798981	+	Csa_6G424540	hypothetical protein
6	ena	gene	19804550	19806614	+	Csa_6G425040	hypothetical protein
6	ena	gene	19807794	19808051	-	Csa_6G425050	hypothetical protein
6	ena	gene	19808412	19815812	-	Csa_6G425060	Chloride channel protein CLC-d [Source:Projected
6	ena	gene	19819060	19820819	-	Csa_6G425065	hypothetical protein
6	ena	gene	19822940	19826673	-	Csa_6G425070	hypothetical protein
6	ena	gene	19831504	19833009	+	Csa_6G425080	hypothetical protein
6	Ensembl_Plants	gene	19839211	19839284	+	ENSRNA049758544	#N/A
6	ena	gene	19841978	19843001	+	Csa_6G425090	hypothetical protein
6	ena	gene	19843798	19847896	-	Csa_6G425100	hypothetical protein
6	ena	gene	19849474	19856703	-	Csa_6G425110	hypothetical protein
6	ena	gene	19857975	19864257	-	Csa_6G425120	Kinase associated protein phosphatase
6	ena	gene	19875537	19876335	+	Csa_6G425130	hypothetical protein
6	ena	gene	19884909	19890382	-	Csa_6G425140	hypothetical protein
6	ena	gene	19891369	19894914	+	Csa_6G425150	hypothetical protein
6	ena	gene	19895880	19898484	-	Csa_6G425160	hypothetical protein
6	ena	gene	19900525	19901452	+	Csa_6G425170	hypothetical protein
6	ena	gene	19904754	19908453	+	Csa_6G425180	hypothetical protein
6	ena	gene	19910340	19911398	+	Csa_6G425190	hypothetical protein
6	ena	gene	19913077	19919196	+	Csa_6G425690	hypothetical protein
6	ena	gene	19919807	19922480	-	Csa_6G425700	Nuclear factor Y, subunit B11 [Source:Projected from
6	ena	gene	19924430	19926266	+	Csa_6G425710	hypothetical protein
6	ena	gene	19930645	19931512	+	Csa_6G425720	hypothetical protein
6	ena	gene	19936716	19941256	+	Csa_6G425730	Vesicle-associated membrane protein 714
6	ena	gene	19945711	19946559	+	Csa_6G425740	hypothetical protein
6	ena	gene	19955498	19958708	+	Csa_6G425750	hypothetical protein
6	ena	gene	19959102	19960984	+	Csa_6G425760	hypothetical protein
6	ena	gene	19961901	19964699	+	Csa_6G425770	hypothetical protein
6	ena	gene	19971669	19972365	+	Csa_6G425780	hypothetical protein
6	ena	gene	19978171	19979389	+	Csa_6G425790	hypothetical protein
6	ena	gene	19979987	19981781	+	Csa_6G425800	hypothetical protein
6	ena	gene	19982518	19985446	-	Csa_6G425810	hypothetical protein
6	ena	gene	19985542	19988973	-	Csa_6G425820	hypothetical protein
6	ena	gene	19990215	19991818	-	Csa_6G425830	hypothetical protein
6	ena	gene	19994312	19995077	-	Csa_6G425840	hypothetical protein
6	ena	gene	20000644	20001754	-	Csa_6G425850	hypothetical protein
6	ena	gene	20003602	20009394	-	Csa_6G425860	hypothetical protein
6	ena	gene	20030373	20034057	+	Csa_6G426360	hypothetical protein
6	ena	gene	20039467	20040705	-	Csa_6G426370	hypothetical protein
6	ena	gene	20054212	20055866	+	Csa_6G426380	hypothetical protein
6	ena	gene	20058828	20072520	-	Csa_6G426880	hypothetical protein
6	ena	gene	20074501	20074659	+	Csa_6G426890	hypothetical protein
6	ena	gene	20081477	20083891	-	Csa_6G426900	hypothetical protein
6	ena	gene	20087013	20090792	-	Csa_6G426910	hypothetical protein
6	ena	gene	20096086	20099372	+	Csa_6G426920	hypothetical protein
6	ena	gene	20103002	20113359	+	Csa_6G426930	hypothetical protein
6	ena	gene	20124897	20130768	-	Csa_6G426940	Putative axial regulator YABBY 2 [Source:Projected
6	ena	gene	20139063	20150686	+	Csa_6G426950	Replication factor C subunit 1 [Source:Projected
6	ena	gene	20153676	20154337	-	Csa_6G426960	hypothetical protein
6	ena	gene	20154306	20158203	+	Csa_6G426970	hypothetical protein
6	ena	gene	20185889	20194790	+	Csa_6G427470	hypothetical protein
6	ena	gene	20197816	20204774	+	Csa_6G427970	Nuclear pore complex protein NUP96 [Source:Projected
6	ena	gene	20205631	20209662	+	Csa_6G427980	hypothetical protein
6	ena	gene	20211421	20212289	+	Csa_6G427990	hypothetical protein
6	ena	gene	20213799	20216344	+	Csa_6G428000	hypothetical protein
6	ena	gene	20217258	20217968	-	Csa_6G428010	hypothetical protein
6	ena	gene	20218498	20218744	-	Csa_6G428020	hypothetical protein
6	ena	gene	20219704	20221962	-	Csa_6G428030	hypothetical protein
6	ena	gene	20224352	20225975	-	Csa_6G428040	hypothetical protein
6	ena	gene	20229262	20230906	-	Csa_6G428290	hypothetical protein
6	ena	gene	20234905	20236892	+	Csa_6G428540	hypothetical protein
6	ena	gene	20237713	20242366	+	Csa_6G428550	hypothetical protein
6	ena	gene	20241720	20244318	-	Csa_6G428560	hypothetical protein
6	ena	gene	20249157	20253534	+	Csa_6G429060	hypothetical protein
6	ena	gene	20257517	20288907	+	Csa_6G429070	hypothetical protein
6	ena	gene	20290476	20293314	+	Csa_6G429080	hypothetical protein
6	ena	gene	20294059	20296734	+	Csa_6G429090	hypothetical protein
6	ena	gene	20297124	20303213	-	Csa_6G429100	Hydroxymethylglutaryl-CoA lyase, mitochondrial
6	ena	gene	20307567	20307893	+	Csa_6G429110	hypothetical protein
6	ena	gene	20309097	20312825	+	Csa_6G429120	hypothetical protein
6	ena	gene	20313439	20315025	+	Csa_6G429130	hypothetical protein
6	ena	gene	20315996	20319919	-	Csa_6G429140	hypothetical protein
6	ena	gene	20322384	20323575	+	Csa_6G429640	hypothetical protein
6	ena	gene	20324718	20328670	-	Csa_6G430140	hypothetical protein
6	ena	gene	20338462	20344558	-	Csa_6G430640	hypothetical protein
6	ena	gene	20345192	20347526	+	Csa_6G430650	hypothetical protein
6	ena	gene	20345497	20345832	-	Csa_6G430655	hypothetical protein
6	ena	gene	20349947	20357744	+	Csa_6G430660	hypothetical protein
6	ena	gene	20355855	20358538	-	Csa_6G430670	hypothetical protein
6	ena	gene	20359683	20361514	+	Csa_6G430680	hypothetical protein
6	ena	gene	20362719	20365801	-	Csa_6G430690	hypothetical protein
6	ena	gene	20367376	20372741	-	Csa_6G430700	hypothetical protein
6	ena	gene	20376568	20387954	+	Csa_6G430710	hypothetical protein
6	ena	gene	20389266	20395948	-	Csa_6G430720	hypothetical protein
6	ena	gene	20398717	20400814	+	Csa_6G430730	hypothetical protein
6	ena	gene	20401571	20405248	-	Csa_6G430740	hypothetical protein
6	ena	gene	20410605	20412622	-	Csa_6G431740	hypothetical protein
6	ena	gene	20412666	20413002	+	Csa_6G431750	hypothetical protein
6	ena	gene	20415435	20418731	-	Csa_6G431760	hypothetical protein
6	ena	gene	20420019	20422697	+	Csa_6G431770	hypothetical protein
6	ena	gene	20428913	20430800	-	Csa_6G432270	Lateral root primordium (LRP) protein-related
6	ena	gene	20448965	20456518	+	Csa_6G432280	hypothetical protein
6	ena	gene	20463920	20473094	+	Csa_6G432780	hypothetical protein
6	ena	gene	20474370	20476629	+	Csa_6G432790	Pentatricopeptide repeat-containing protein
6	ena	gene	20477583	20479479	+	Csa_6G432800	hypothetical protein
6	ena	gene	20481096	20486134	-	Csa_6G433300	Aminotransferase 2
6	ena	gene	20487381	20505616	-	Csa_6G433800	hypothetical protein
6	ena	gene	20505790	20508356	-	Csa_6G434300	hypothetical protein
6	ena	gene	20510534	20514427	+	Csa_6G434310	hypothetical protein
6	ena	gene	20516345	20527626	+	Csa_6G434320	hypothetical protein
6	ena	gene	20529597	20531455	+	Csa_6G434330	hypothetical protein
6	ena	gene	20532906	20536888	-	Csa_6G434340	hypothetical protein
6	ena	gene	20544787	20549690	+	Csa_6G434350	hypothetical protein
6	ena	gene	20551854	20561950	-	Csa_6G434360	Heat shock protein DnaJ with tetratricopeptide
6	ena	gene	20564307	20565864	-	Csa_6G434370	hypothetical protein
6	ena	gene	20570003	20574520	+	Csa_6G434380	Protein RETICULATA-RELATED 4, chloroplastic
6	ena	gene	20575925	20579572	-	Csa_6G434390	ABC transporter G family member 13 [Source:Projected
6	ena	gene	20580420	20580997	-	Csa_6G434395	hypothetical protein
6	ena	gene	20583000	20588183	-	Csa_6G434400	hypothetical protein
6	ena	gene	20596100	20597176	+	Csa_6G434405	hypothetical protein
6	ena	gene	20597953	20599565	-	Csa_6G434410	hypothetical protein
6	ena	gene	20600838	20604747	-	Csa_6G439410	hypothetical protein
6	ena	gene	20605513	20613125	-	Csa_6G439420	Cinnamoyl-CoA reductase
6	ena	gene	20616155	20618204	-	Csa_6G439430	hypothetical protein
6	ena	gene	20625172	20625823	+	Csa_6G439930	hypothetical protein
6	ena	gene	20626076	20630107	-	Csa_6G439940	hypothetical protein
6	ena	gene	20630746	20631585	-	Csa_6G439950	hypothetical protein
6	ena	gene	20632195	20637169	-	Csa_6G439960	hypothetical protein
6	ena	gene	20642165	20643194	+	Csa_6G439970	hypothetical protein
6	ena	gene	20649965	20651779	+	Csa_6G444970	hypothetical protein
6	ena	gene	20652633	20659663	-	Csa_6G444980	hypothetical protein
6	ena	gene	20659824	20662080	+	Csa_6G444990	hypothetical protein
6	ena	gene	20662666	20664455	-	Csa_6G445000	DNA-binding protein S1FA
6	ena	gene	20664715	20666191	-	Csa_6G445010	Peroxidase 21 [Source:Projected from Arabidopsis
6	ena	gene	20673970	20677368	+	Csa_6G445020	hypothetical protein
6	ena	gene	20678413	20683581	+	Csa_6G445030	DnaJ protein P58IPK homolog [Source:Projected from
6	ena	gene	20684416	20685578	-	Csa_6G445040	Fasciclin-like arabinogalactan protein 11
6	ena	gene	20687177	20688166	+	Csa_6G445050	hypothetical protein
6	ena	gene	20691215	20691535	-	Csa_6G445060	hypothetical protein
6	ena	gene	20691458	20693412	+	Csa_6G445070	hypothetical protein
6	Ensembl_Plants	gene	20693690	20693778	-	ENSRNA049989665	#N/A
6	ena	gene	20694868	20697454	-	Csa_6G445080	hypothetical protein
6	ena	gene	20703320	20704357	-	Csa_6G445090	hypothetical protein
6	ena	gene	20704805	20705144	-	Csa_6G445100	hypothetical protein
6	ena	gene	20706035	20712013	+	Csa_6G445110	hypothetical protein
6	ena	gene	20712210	20714288	-	Csa_6G445120	Aquaporin
6	ena	gene	20723347	20724865	+	Csa_6G445130	hypothetical protein
6	ena	gene	20726483	20728067	+	Csa_6G445140	hypothetical protein
6	ena	gene	20731108	20732627	+	Csa_6G445150	hypothetical protein
6	ena	gene	20742772	20743291	-	Csa_6G445160	hypothetical protein
6	ena	gene	20744642	20745581	-	Csa_6G445170	hypothetical protein
6	ena	gene	20744919	20745350	+	Csa_6G445175	hypothetical protein
6	ena	gene	20746490	20749790	+	Csa_6G445180	hypothetical protein
6	ena	gene	20769255	20772271	+	Csa_6G445190	Laccase-11 [Source:Projected from Arabidopsis
6	ena	gene	20777385	20777576	+	Csa_6G445200	hypothetical protein
6	ena	gene	20785976	20789697	+	Csa_6G445210	hypothetical protein
6	ena	gene	20794324	20796912	+	Csa_6G445220	hypothetical protein
6	ena	gene	20807729	20815381	+	Csa_6G445230	hypothetical protein
6	ena	gene	20825534	20828777	+	Csa_6G445240	Phenylalanine ammonia-lyase
6	ena	gene	20835402	20837738	+	Csa_6G445740	hypothetical protein
6	ena	gene	20840774	20843029	+	Csa_6G445750	hypothetical protein
6	ena	gene	20844758	20847122	-	Csa_6G445760	hypothetical protein
6	ena	gene	20849447	20851813	-	Csa_6G445770	hypothetical protein
6	ena	gene	20853572	20854812	-	Csa_6G445780	hypothetical protein
6	ena	gene	20855215	20855835	-	Csa_6G446280	hypothetical protein
6	ena	gene	20857563	20859732	-	Csa_6G446290	hypothetical protein
6	ena	gene	20861506	20865615	+	Csa_6G446300	hypothetical protein
6	ena	gene	20867585	20869460	+	Csa_6G446310	hypothetical protein
6	ena	gene	20871431	20874447	+	Csa_6G446320	hypothetical protein
6	ena	gene	20880825	20881282	+	Csa_6G446330	hypothetical protein
6	ena	gene	20881905	20882628	-	Csa_6G446335	hypothetical protein
6	ena	gene	20886968	20902462	-	Csa_6G446340	Putative white-brown complex homolog protein 30
6	ena	gene	20902390	20902722	+	Csa_6G446350	hypothetical protein
6	ena	gene	20904964	20906719	+	Csa_6G446360	hypothetical protein
6	ena	gene	20908095	20911658	+	Csa_6G446370	hypothetical protein
6	ena	gene	20916701	20920712	+	Csa_6G446380	hypothetical protein
6	ena	gene	20920746	20921734	+	Csa_6G446390	hypothetical protein
6	ena	gene	20921871	20922643	-	Csa_6G446400	hypothetical protein
6	ena	gene	20924480	20929698	+	Csa_6G446410	RNA polymerase sigma factor sigF, chloroplastic
6	ena	gene	20938190	20944629	-	Csa_6G446420	hypothetical protein
6	ena	gene	20947930	20950068	-	Csa_6G446430	hypothetical protein
6	ena	gene	20948388	20948699	+	Csa_6G446435	hypothetical protein
6	ena	gene	20951279	20953379	+	Csa_6G446440	hypothetical protein
6	ena	gene	20952892	20953269	-	Csa_6G446450	hypothetical protein
6	ena	gene	20955786	20957013	-	Csa_6G446460	hypothetical protein
6	ena	gene	20965274	20966915	+	Csa_6G446470	hypothetical protein
6	ena	gene	20974782	20976105	+	Csa_6G446480	hypothetical protein
6	ena	gene	20976187	20976982	+	Csa_6G446490	hypothetical protein
6	ena	gene	20978328	20986166	+	Csa_6G446500	hypothetical protein
6	ena	gene	20987335	20989046	-	Csa_6G446510	hypothetical protein
6	ena	gene	20990775	20993543	-	Csa_6G446520	hypothetical protein
6	ena	gene	20994782	21003491	-	Csa_6G446530	Protein PTST homolog 3, chloroplastic
6	ena	gene	21006834	21008639	-	Csa_6G446540	hypothetical protein
6	ena	gene	21009529	21015391	-	Csa_6G446550	hypothetical protein
6	ena	gene	21016423	21019868	-	Csa_6G446560	hypothetical protein
6	ena	gene	21033480	21036557	+	Csa_6G447060	hypothetical protein
6	ena	gene	21037488	21043429	-	Csa_6G447070	hypothetical protein
6	Ensembl_Plants	gene	21039669	21039802	-	ENSRNA049989655	#N/A
6	ena	gene	21043148	21043465	+	Csa_6G447080	hypothetical protein
6	ena	gene	21057933	21058790	-	Csa_6G448080	hypothetical protein
6	ena	gene	21060715	21063798	+	Csa_6G448090	Dual specificity phosphatase Cdc25 [Source:Projected
6	ena	gene	21064691	21067306	-	Csa_6G448100	hypothetical protein
6	ena	gene	21078051	21079932	-	Csa_6G448110	hypothetical protein
6	ena	gene	21099279	21112147	-	Csa_6G448130	hypothetical protein
6	ena	gene	21117388	21120973	-	Csa_6G448140	hypothetical protein
6	ena	gene	21126013	21129818	-	Csa_6G448150	hypothetical protein
6	ena	gene	21134159	21135317	+	Csa_6G448160	hypothetical protein
6	ena	gene	21137853	21139047	+	Csa_6G448170	hypothetical protein
6	ena	gene	21141417	21142146	+	Csa_6G448180	Histone H2B
6	ena	gene	21147104	21179746	+	Csa_6G448680	hypothetical protein
6	ena	gene	21180823	21182398	-	Csa_6G448690	UDP-glucosyl transferase 73D1 [Source:Projected from
6	ena	gene	21186970	21193826	-	Csa_6G448700	hypothetical protein
6	ena	gene	21195699	21201128	+	Csa_6G448710	hypothetical protein
6	ena	gene	21203141	21206851	+	Csa_6G448720	hypothetical protein
6	ena	gene	21208907	21212091	-	Csa_6G448730	hypothetical protein
6	ena	gene	21226610	21230922	+	Csa_6G448740	hypothetical protein
6	ena	gene	21238618	21244749	+	Csa_6G449240	hypothetical protein
6	ena	gene	21245836	21248275	+	Csa_6G449250	hypothetical protein
6	ena	gene	21249499	21252391	+	Csa_6G449260	Glycosyltransferase (Fragment) [Source:Projected
6	ena	gene	21252949	21253429	-	Csa_6G449270	hypothetical protein
6	ena	gene	21257750	21260645	+	Csa_6G449280	hypothetical protein
6	ena	gene	21268383	21272179	+	Csa_6G449290	hypothetical protein
6	ena	gene	21272286	21275638	-	Csa_6G449300	hypothetical protein
6	ena	gene	21276936	21278717	+	Csa_6G449310	hypothetical protein
6	ena	gene	21283645	21285831	-	Csa_6G449320	hypothetical protein
6	ena	gene	21289502	21298646	-	Csa_6G449820	hypothetical protein
